# Supplementary material for: ﻿A new species of Dipsas (Serpentes, Dipsadidae) from central Panama
Source: Zookeys. 2023 Feb 3;1145:131–67. doi: 10.3897/zookeys.1145.96616 (PMC10208233; doi:10.3897/zookeys.1145.96616)
Supplement: XML Treatment for Dipsas aparatiritos [file zookeys.1145.96616-treatment1.xml]

<!DOCTYPE tp:taxon-treatment
  PUBLIC "-//TaxonX//DTD Taxonomic Treatment Publishing DTD v0 20100105//EN" "tax-treatment-NSO.dtd">
<tp:taxon-treatment xmlns:tp="http://www.plazi.org/taxpub"><tp:treatment-meta><kwd-group><label>Taxon classification</label><kwd>
                <named-content content-type="kingdom">Animalia</named-content>
              </kwd><kwd>
                <named-content content-type="order">Squamata</named-content>
              </kwd><kwd>
                <named-content content-type="family">Dipsadidae</named-content>
              </kwd></kwd-group><mixed-citation publication-type="journal"><person-group><name><surname>Ray</surname><given-names>Julie M.</given-names></name><name><surname>Sánchez-Martínez</surname><given-names>Paola</given-names></name><name><surname>Batista</surname><given-names>Abel</given-names></name><name><surname>Mulcahy</surname><given-names>Daniel G.</given-names></name><name><surname>Sheehy III</surname><given-names>Coleman M.</given-names></name><name><surname>Smith</surname><given-names>Eric N.</given-names></name><name><surname>Pyron</surname><given-names>R. Alexander</given-names></name><name><surname>Arteaga</surname><given-names>Alejandro</given-names></name></person-group><article-title>﻿A new species of <italic><tp:taxon-name><tp:taxon-name-part taxon-name-part-type="genus" reg="Dipsas">Dipsas</tp:taxon-name-part></tp:taxon-name></italic> (<tp:taxon-name><tp:taxon-name-part taxon-name-part-type="suborder">Serpentes</tp:taxon-name-part></tp:taxon-name>, <tp:taxon-name><tp:taxon-name-part taxon-name-part-type="family">Dipsadidae</tp:taxon-name-part></tp:taxon-name>) from central Panama</article-title><source>Zookeys</source><day>03</day><month>02</month><year>2023</year><volume>1145</volume><fpage>131</fpage><lpage>167</lpage><pub-id pub-id-type="doi">10.3897/zookeys.1145.96616</pub-id></mixed-citation></tp:treatment-meta><tp:nomenclature><label>﻿</label><tp:taxon-name>
              <object-id xmlns:xlink="http://www.w3.org/1999/xlink" content-type="arpha" xlink:type="simple">DCA0A709-F325-59FE-A2F0-484868C13C77</object-id>
              <tp:taxon-name-part taxon-name-part-type="genus" reg="Dipsas">Dipsas</tp:taxon-name-part>
              <tp:taxon-name-part taxon-name-part-type="species" reg="aparatiritos">aparatiritos</tp:taxon-name-part>
              <object-id xmlns:xlink="http://www.w3.org/1999/xlink" content-type="zoobank" xlink:type="simple">https://zoobank.org/E96CAB59-FBB7-451B-9D11-4372182F9809</object-id>
            </tp:taxon-name><tp:taxon-status xmlns:xlink="http://www.w3.org/1999/xlink" xlink:type="simple">sp. nov.</tp:taxon-status><xref ref-type="fig" rid="F2">Figs 2</xref><xref ref-type="fig" rid="F3">, 3</xref><xref ref-type="fig" rid="F4">, 4</xref><xref ref-type="fig" rid="F5">, 5</xref><xref ref-type="fig" rid="F6">, 6</xref><xref ref-type="fig" rid="F7">, 7</xref><xref ref-type="fig" rid="F8">, 8</xref><xref ref-type="table" rid="T7">, Appendix 3 Proposed standard English name: Hidden Snail-eating Snake Proposed standard Spanish name: Caracolera Escondida</xref></tp:nomenclature><tp:treatment-sec sec-type="type material" id="SECID0EPWAE"><title>Type material.</title><p><bold><italic>Holotype</italic>.</bold> Panama • ♀; <abbrev xmlns:xlink="http://www.w3.org/1999/xlink" xlink:title="Parque Nacional General de División Omar Torrijos Herrera" id="ABBRID0E1WAE" xlink:type="simple">PNGDOTH</abbrev>, ca. 7.5 km N of El Copé de La Pintada, Coclé Province, <named-content xmlns:xlink="http://www.w3.org/1999/xlink" content-type="dwc:verbatimCoordinates" xlink:type="simple"><named-content content-type="geo-json" specific-use="{&#34;type&#34;:&#34;Point&#34;,&#34;coordinates&#34;:[-80.592343,8.670383]}" id="NCID0EBXAE" xlink:type="simple">8.670383°N, 80.592343°W</named-content></named-content>, 763 m a.s.l.; 30 Jul 2010; S. Gotte, J. Jacobs, D. Mulcahy and R. Reynolds; <named-content xmlns:xlink="http://www.w3.org/1999/xlink" content-type="dwc:institutional_code" xlink:title="Smithsonian National Museum" xlink:href="http://grbio.org/institution/smithsonian-institution-national-museum-natural-history-0" xlink:type="simple">USNM</named-content> 579828 (Biol. Survey Field Series 4608) (Figs <xref ref-type="fig" rid="F3">3</xref>, <xref ref-type="fig" rid="F4">4</xref>).</p><fig id="F3" position="float" orientation="portrait"><object-id xmlns:xlink="http://www.w3.org/1999/xlink" content-type="doi" xlink:type="simple">10.3897/zookeys.1145.96616.figure3</object-id><object-id xmlns:xlink="http://www.w3.org/1999/xlink" content-type="arpha" xlink:type="simple">3EBEA1C4-1D75-5D00-B6C4-0F3839FC2C4C</object-id><label>Figure 3.</label><caption><p>Holotype (<named-content xmlns:xlink="http://www.w3.org/1999/xlink" content-type="dwc:institutional_code" xlink:title="Smithsonian National Museum" xlink:href="http://grbio.org/institution/smithsonian-institution-national-museum-natural-history-0" xlink:type="simple">USNM</named-content> 579828) of <italic><tp:taxon-name><tp:taxon-name-part taxon-name-part-type="genus" reg="Dipsas">Dipsas</tp:taxon-name-part><tp:taxon-name-part taxon-name-part-type="species" reg="aparatiritos">aparatiritos</tp:taxon-name-part></tp:taxon-name></italic> sp. nov. showing <bold>a</bold> dorsum and <bold>b</bold> venter. Ruler units in cm. Photographs by James Poindexter.</p></caption><graphic xmlns:xlink="http://www.w3.org/1999/xlink" xlink:href="zookeys-1145-131_article-96616__-g003.jpg" position="float" orientation="portrait" xlink:type="simple" id="oo_805203.jpg"><uri content-type="original_file" xlink:type="simple">https://binary.pensoft.net/fig/805203</uri></graphic></fig><fig id="F4" position="float" orientation="portrait"><object-id xmlns:xlink="http://www.w3.org/1999/xlink" content-type="doi" xlink:type="simple">10.3897/zookeys.1145.96616.figure4</object-id><object-id xmlns:xlink="http://www.w3.org/1999/xlink" content-type="arpha" xlink:type="simple">0C77CE21-7D0C-50F2-A7AF-ED7115AA2F7F</object-id><label>Figure 4.</label><caption><p>Holotype (<named-content xmlns:xlink="http://www.w3.org/1999/xlink" content-type="dwc:institutional_code" xlink:title="Smithsonian National Museum" xlink:href="http://grbio.org/institution/smithsonian-institution-national-museum-natural-history-0" xlink:type="simple">USNM</named-content> 579828) of <italic><tp:taxon-name><tp:taxon-name-part taxon-name-part-type="genus" reg="Dipsas">Dipsas</tp:taxon-name-part><tp:taxon-name-part taxon-name-part-type="species" reg="aparatiritos">aparatiritos</tp:taxon-name-part></tp:taxon-name></italic> sp. nov. showing <bold>a</bold> dorsum of head and <bold>b</bold> chin shields and <bold>c</bold> lateral view. Ruler notches denote mm. Photographs by James Poindexter.</p></caption><graphic xmlns:xlink="http://www.w3.org/1999/xlink" xlink:href="zookeys-1145-131_article-96616__-g004.jpg" position="float" orientation="portrait" xlink:type="simple" id="oo_805204.jpg"><uri content-type="original_file" xlink:type="simple">https://binary.pensoft.net/fig/805204</uri></graphic></fig><p><bold><italic>Paratype</italic>.</bold> Panama • ♀; <abbrev xmlns:xlink="http://www.w3.org/1999/xlink" xlink:title="Parque Nacional General de División Omar Torrijos Herrera" id="ABBRID0E2ZAE" xlink:type="simple">PNGDOTH</abbrev>, ca. 7.5 km N of El Copé de La Pintada, Coclé Province, <named-content xmlns:xlink="http://www.w3.org/1999/xlink" content-type="dwc:verbatimCoordinates" xlink:type="simple"><named-content content-type="geo-json" specific-use="{&#34;type&#34;:&#34;Point&#34;,&#34;coordinates&#34;:[-80.592343,8.670383]}" id="NCID0EC1AE" xlink:type="simple">8.670383°N, 80.592343°W</named-content></named-content>, 763 m a.s.l.; 30 Jul 2010; S. Gotte, J. Jacobs, D. Mulcahy and R. Reynolds; <named-content xmlns:xlink="http://www.w3.org/1999/xlink" content-type="dwc:institutional_code" xlink:title="Smithsonian National Museum" xlink:href="http://grbio.org/institution/smithsonian-institution-national-museum-natural-history-0" xlink:type="simple">USNM</named-content> 579829 (Biol Survey Field Series 4609) (Figs <xref ref-type="fig" rid="F5">5</xref>, <xref ref-type="fig" rid="F6">6</xref>).</p><fig id="F5" position="float" orientation="portrait"><object-id xmlns:xlink="http://www.w3.org/1999/xlink" content-type="doi" xlink:type="simple">10.3897/zookeys.1145.96616.figure5</object-id><object-id xmlns:xlink="http://www.w3.org/1999/xlink" content-type="arpha" xlink:type="simple">04EB0658-0AD8-59D3-A8FF-B02D2FC5EEAD</object-id><label>Figure 5.</label><caption><p>Paratype (<named-content xmlns:xlink="http://www.w3.org/1999/xlink" content-type="dwc:institutional_code" xlink:title="Smithsonian National Museum" xlink:href="http://grbio.org/institution/smithsonian-institution-national-museum-natural-history-0" xlink:type="simple">USNM</named-content> 579829) of <italic><tp:taxon-name><tp:taxon-name-part taxon-name-part-type="genus" reg="Dipsas">Dipsas</tp:taxon-name-part><tp:taxon-name-part taxon-name-part-type="species" reg="aparatiritos">aparatiritos</tp:taxon-name-part></tp:taxon-name></italic> sp. nov. showing <bold>a</bold> dorsum and <bold>b</bold> venter. Ruler units in cm. Photographs by James Poindexter.</p></caption><graphic xmlns:xlink="http://www.w3.org/1999/xlink" xlink:href="zookeys-1145-131_article-96616__-g005.jpg" position="float" orientation="portrait" xlink:type="simple" id="oo_805205.jpg"><uri content-type="original_file" xlink:type="simple">https://binary.pensoft.net/fig/805205</uri></graphic></fig><fig id="F6" position="float" orientation="portrait"><object-id xmlns:xlink="http://www.w3.org/1999/xlink" content-type="doi" xlink:type="simple">10.3897/zookeys.1145.96616.figure6</object-id><object-id xmlns:xlink="http://www.w3.org/1999/xlink" content-type="arpha" xlink:type="simple">B2DEA61F-8F22-5ADA-BDCF-C385CFE63D3A</object-id><label>Figure 6.</label><caption><p>Paratype (<named-content xmlns:xlink="http://www.w3.org/1999/xlink" content-type="dwc:institutional_code" xlink:title="Smithsonian National Museum" xlink:href="http://grbio.org/institution/smithsonian-institution-national-museum-natural-history-0" xlink:type="simple">USNM</named-content> 579829) of <italic><tp:taxon-name><tp:taxon-name-part taxon-name-part-type="genus" reg="Dipsas">Dipsas</tp:taxon-name-part><tp:taxon-name-part taxon-name-part-type="species" reg="aparatiritos">aparatiritos</tp:taxon-name-part></tp:taxon-name></italic> sp. nov. showing <bold>a</bold> dorsum of head and <bold>b</bold> chin shields and <bold>c</bold> lateral view. Ruler notches denote mm. Photographs by James Poindexter.</p></caption><graphic xmlns:xlink="http://www.w3.org/1999/xlink" xlink:href="zookeys-1145-131_article-96616__-g006.jpg" position="float" orientation="portrait" xlink:type="simple" id="oo_805206.jpg"><uri content-type="original_file" xlink:type="simple">https://binary.pensoft.net/fig/805206</uri></graphic></fig></tp:treatment-sec><tp:treatment-sec sec-type="diagnosis" id="SECID0EV3AE"><title>Diagnosis.</title><p><italic><tp:taxon-name><tp:taxon-name-part taxon-name-part-type="genus" reg="Dipsas">Dipsas</tp:taxon-name-part><tp:taxon-name-part taxon-name-part-type="species" reg="aparatiritos">aparatiritos</tp:taxon-name-part></tp:taxon-name></italic> sp. nov. is placed in the genus <italic><tp:taxon-name><tp:taxon-name-part taxon-name-part-type="genus" reg="Dipsas">Dipsas</tp:taxon-name-part></tp:taxon-name></italic> based on phylogenetic evidence (Fig. <xref ref-type="fig" rid="F1">1</xref>) and the absence of a labial that is noticeably higher than other labials. The species is diagnosed based on the following combination of characters: (1) 15/15/15 smooth dorsals with enlarged vertebral row (1.5–2.4× as wide as adjacent rows); (2) loreal and a preocular in contact with orbit; (3) 7 supralabials with 4<sup>th</sup> and 5<sup>th</sup> contacting orbit, 1<sup>st</sup> supralabial fused with nasal scale; (4) 8–9 infralabials with 3<sup>rd</sup> to 6<sup>th</sup> in contact with chin shields, first pair of infralabials not in contact behind symphysial due to presence of two postmentals; (5) 191–196 ventrals in males, 177–197 in females; (6) 122–136 divided subcaudals in males, 111–126 in females; (7) dorsal and ventral color consisting of 17–20 dark brown to black white-bordered body bands (10–12 dorsal scales long anteriorly to 3–5 dorsal scales long posteriorly) separated from each other by white to pale yellow (anteriorly) to pale brown (posteriorly) interspaces measuring 2–6 dorsal scales long, ventral surfaces white with encroachment from the dorsal dark blotches and with smaller blackish marks in-between the blotches, dorsal aspect of head dark reddish brown with small blotches on the labial and temporal scales as well as a pale nuchal collar, throat white with small dark brown to blackish markings, iris pale brown with minute black speckles; (8) 310–465 mm <abbrev xmlns:xlink="http://www.w3.org/1999/xlink" xlink:title="snout-vent length" id="ABBRID0E24AE" xlink:type="simple">SVL</abbrev> in males, 169–424 mm females; (9) 122–260 mm <abbrev xmlns:xlink="http://www.w3.org/1999/xlink" xlink:title="tail length" id="ABBRID0E64AE" xlink:type="simple">TL</abbrev> in males, 65–247 mm in females.</p></tp:treatment-sec><tp:treatment-sec sec-type="description" id="SECID0ED5AE"><title>Description of the holotype.</title><p>An adult female; <abbrev xmlns:xlink="http://www.w3.org/1999/xlink" xlink:title="snout-vent length" id="ABBRID0EJ5AE" xlink:type="simple">SVL</abbrev> 424 mm; <abbrev xmlns:xlink="http://www.w3.org/1999/xlink" xlink:title="tail length" id="ABBRID0EN5AE" xlink:type="simple">TL</abbrev> 211 mm (49.7% <abbrev xmlns:xlink="http://www.w3.org/1999/xlink" xlink:title="snout-vent length" id="ABBRID0ER5AE" xlink:type="simple">SVL</abbrev>); head broadly distinct from body; head length 13.2 mm (3.10% <abbrev xmlns:xlink="http://www.w3.org/1999/xlink" xlink:title="snout-vent length" id="ABBRID0EV5AE" xlink:type="simple">SVL</abbrev>); head width 7.3 mm (55% head length); snout-orbit distance 3.3 mm; eye diameter 2.5 mm; rostral broader than high, triangular in frontal view, not visible from above; internasals broader than long; prefrontals broader than long and do not enter the orbit; from above, the triangular shape of the top of the preocular is visible; supraocular longer than broad; frontal longer than broad, with a triangular shape in dorsal view; parietals longer than broad; nasal entire and fused with the first supralabial on both sides; loreal longer than high, enters the orbit; one upper preocular; two postoculars; temporals 2+3 left side, 2+2 right side, where the upper primary and secondary scales are fused; 7 supralabials, 4 and 5 contacting orbit (first supralabial is fused with the nasal) symphysial contacting the first pair of chin shields; 9 infralabials; four pairs of irregular chin shields, the first pair is smaller, second pair is longer than broad, the third pair is slightly longer than broad, but its scales are not in contact, the last pair is broader than long. Dorsals smooth in 15-15-15 rows; mid-vertebral scales moderately enlarged; 178 ventral scales; 118 paired subcaudals; cloacal scale single.</p><p>In preservative, dorsal ground color of head uniformly brown except for some small dark-brown blotches on the occipital areas; laterals with small pale brown and dark blotches; white supralabials with evident pale brown and dark blotches; ground color of infralabial and gular region cream colored with dark-brown blotches and pale-brown spots; dorsal color of body pale brown with dark-brown blotches and pale interspaces; on the anterior portion of the body the blotches are dark-brown and long (between 10 and 13 scales) contacting the opposite one in the vertebral row, the interspaces are pale brown with small and scarce dark-brown spots on the dorsal, and white on the lateral; on the middle of the body, the dark-brown blotches diminish their length (between 8 and 9 scales), and they lose the dorsal continuation between them in the vertebral row, the interspaces get a pale-brown color with some small dark-brown spots; on the posterior portion, the blotches are shorter (5–7 scales), rounded, and they are margined by a white edge with many small dark-brown spots; ground color of the belly cream-colored, with irregular blotches of different sizes along the ventral line of the interspaces; tail resembles the body in color pattern; body with 16 blotches, and tail with 12. Color in preservative (70% ethanol) similar to color in life.</p></tp:treatment-sec><tp:treatment-sec sec-type="description" id="SECID0E15AE"><title>Description of the paratype.</title><p>An adult female; <abbrev xmlns:xlink="http://www.w3.org/1999/xlink" xlink:title="snout-vent length" id="ABBRID0EA6AE" xlink:type="simple">SVL</abbrev> 328 mm; <abbrev xmlns:xlink="http://www.w3.org/1999/xlink" xlink:title="tail length" id="ABBRID0EE6AE" xlink:type="simple">TL</abbrev> 170 mm (51.8% <abbrev xmlns:xlink="http://www.w3.org/1999/xlink" xlink:title="snout-vent length" id="ABBRID0EI6AE" xlink:type="simple">SVL</abbrev>); head broadly distinct from body; head length 12.2 (3.7% <abbrev xmlns:xlink="http://www.w3.org/1999/xlink" xlink:title="snout-vent length" id="ABBRID0EM6AE" xlink:type="simple">SVL</abbrev>); head width 6.6mm (54% head length); snout-orbit distance 2.9 mm; eye diameter 2.3 mm; rostral broader than high, triangular in frontal view, not visible from above; internasals, broader than long; prefrontals long as wide, no enter the orbit; from above, the triangular shape of the top of the preocular is visible; supraocular longer than broad; frontal longer than broad, with a triangular shape in dorsal view; parietals longer than broad; nasal entire; loreal longer than high, enters the orbit; one upper preocular; two postoculars; temporals 2+3 left side, 3+4 right side; 8 supralabials, 4 and 5 contacting orbit; symphysial contacting the first pair of chin shields; 9 infralabials; three pairs of irregular chin shields, the first pair is the smaller, second pair is longer than broad; the third pair is slightly broader than long. Dorsals smooth in 15-15-15; vertebral scale moderately enlarged; 183 ventral scales; 124 paired subcaudals; cloacal scale single. In preservative, dorsal ground color of head uniformly brown except for some small dark-brown blotches on the occipital areas; laterals with small blotches pale brown and dark; white supralabials with evident pale brown and dark blotches; ground color of infralabial and gular region cream with dark-brown blotches and pale-brown spots; dorsal color of body pale-brown with dark-brown blotches and pale interspaces; on the anterior and middle portion of the body the blotches are dark-brown and long (12–14 scales) contacting the opposite one in the vertebral row, the interspaces are pale brown with small and scarce dark-brown spots on the dorsal, and white on the lateral; on the posterior portion, the blotches are shorter (between 5 and 7 scales), rounded, they are margined by a white edge with many dark-brown small spots, and they lose the dorsal continuation between them in the vertebral row, the interspaces get a pale-brown color with some small dark-brown spots; ground color of the belly cream, with irregular blotches of different sizes along the ventral line of the interspaces; tail resembles the body; body with 19 blotches, and tail with 15. Color in preservative (70% ethanol) similar to color in life.</p></tp:treatment-sec><tp:treatment-sec sec-type="Referred specimens" id="SECID0EQ6AE"><title>Referred specimens.</title><p><abbrev xmlns:xlink="http://www.w3.org/1999/xlink" xlink:title="Museo Herpetológico de Chiriquí" id="ABBRID0EW6AE" xlink:type="simple">MHCH</abbrev> 2311, juvenile male collected by Sebastian Lotzkat and Andreas Hertz on 18 August 2010 at Cerro Mariposa, Veraguas province, Panama (<named-content xmlns:xlink="http://www.w3.org/1999/xlink" content-type="dwc:verbatimCoordinates" xlink:type="simple"><named-content content-type="geo-json" specific-use="{&#34;type&#34;:&#34;Point&#34;,&#34;coordinates&#34;:[-81.121630,8.511660]}" id="NCID0E46AE" xlink:type="simple">8.51166°N, 81.12163°W</named-content></named-content>; 940 m), <named-content xmlns:xlink="http://www.w3.org/1999/xlink" content-type="dwc:institutional_code" xlink:title="Senckenberg Forschungsinstitut Frankfurt" xlink:href="http://grbio.org/institution/forschungsinstitut-und-natur-museum-senckenberg" xlink:type="simple">SMF</named-content> 89551–53, adult males collected by Leonhard Stadler and Nadim Hamad between 8 May and 7 July 2008 at the type locality. <named-content xmlns:xlink="http://www.w3.org/1999/xlink" content-type="dwc:institutional_code" xlink:title="Senckenberg Forschungsinstitut Frankfurt" xlink:href="http://grbio.org/institution/forschungsinstitut-und-natur-museum-senckenberg" xlink:type="simple">SMF</named-content> 90036, adult male collected by Arcadio Carrizo on 28 July 2008 at Cerro Negro, Veraguas province, Panama (<named-content xmlns:xlink="http://www.w3.org/1999/xlink" content-type="dwc:verbatimCoordinates" xlink:type="simple"><named-content content-type="geo-json" specific-use="{&#34;type&#34;:&#34;Point&#34;,&#34;coordinates&#34;:[-81.098940,8.569010]}" id="NCID0EOAAG" xlink:type="simple">8.56901°N, 81.09894°W</named-content></named-content>; 700 m). <named-content xmlns:xlink="http://www.w3.org/1999/xlink" content-type="dwc:institutional_code" xlink:title="Senckenberg Forschungsinstitut Frankfurt" xlink:href="http://grbio.org/institution/forschungsinstitut-und-natur-museum-senckenberg" xlink:type="simple">SMF</named-content> 97346, adult male collected by Abel Batista on 25 January 2013 at Donoso, Coclé province, Panama. <named-content xmlns:xlink="http://www.w3.org/1999/xlink" content-type="dwc:institutional_code" xlink:title="Senckenberg Forschungsinstitut Frankfurt" xlink:href="http://grbio.org/institution/forschungsinstitut-und-natur-museum-senckenberg" xlink:type="simple">SMF</named-content> 89953–54, juvenile and adult of undetermined sex, respectively, collected by Leonhard Stadler and Nadim Hamad on 8 May 2008 at the type locality. <named-content xmlns:xlink="http://www.w3.org/1999/xlink" content-type="dwc:institutional_code" xlink:title="Senckenberg Forschungsinstitut Frankfurt" xlink:href="http://grbio.org/institution/forschungsinstitut-und-natur-museum-senckenberg" xlink:type="simple">SMF</named-content> 89769, juvenile of undetermined sex collected by Sebastian Lotzkat and Andreas Hertz on 3 April 2009 at Cerro Negro, Veraguas province, Panama (<named-content xmlns:xlink="http://www.w3.org/1999/xlink" content-type="dwc:verbatimCoordinates" xlink:type="simple"><named-content content-type="geo-json" specific-use="{&#34;type&#34;:&#34;Point&#34;,&#34;coordinates&#34;:[-81.098940,8.569010]}" id="NCID0ECBAG" xlink:type="simple">8.56901°N, 81.09894°W</named-content></named-content>; 700 m). <abbrev xmlns:xlink="http://www.w3.org/1999/xlink" xlink:title="Museo Herpetológico de Chiriquí" id="ABBRID0EHBAG" xlink:type="simple">MHCH</abbrev> 3123, adult female collected by Marcos Ponce and Roger Morales on 30 May 2018 at Cerro Campana, Panama province, Panama (<named-content xmlns:xlink="http://www.w3.org/1999/xlink" content-type="dwc:verbatimCoordinates" xlink:type="simple"><named-content content-type="geo-json" specific-use="{&#34;type&#34;:&#34;Point&#34;,&#34;coordinates&#34;:[-79.920980,8.693780]}" id="NCID0EOBAG" xlink:type="simple">8.69378°N, 79.92098°W</named-content></named-content>; 730 m).</p><p>Additionally, a series of individuals was collected from Parque Nacional General de División Omar Torrijos Herrera between 2006 and 2009 that included 15 females and 12 males. There was variation between sexes and among individuals (Tables <xref ref-type="table" rid="T1">1</xref>–<xref ref-type="table" rid="T3">3</xref>). A summary of the most commonly measured characteristics includes the range of 173–192 ventrals in females (<italic>n</italic> = 11) and 187–191 in males (<italic>n</italic> = 12), subcaudals 116–131 in females (<italic>n</italic> = 13) and 129–136 in males (<italic>n</italic> = 8). All individuals had either 7 or 8 supralabials on both sides (<italic>n</italic> = 26) except one female <named-content xmlns:xlink="http://www.w3.org/1999/xlink" content-type="dwc:institutional_code" xlink:title="Smithsonian National Museum" xlink:href="http://grbio.org/institution/smithsonian-institution-national-museum-natural-history-0" xlink:type="simple">USNM</named-content> 579810 with only 6 on the left. Individuals (<italic>n</italic> = 25) had 8 or 9 left infralabials with two individuals having 10. However, the right infralabials ranged from 7–9 with the same individual as above (<named-content xmlns:xlink="http://www.w3.org/1999/xlink" content-type="dwc:institutional_code" xlink:title="Smithsonian National Museum" xlink:href="http://grbio.org/institution/smithsonian-institution-national-museum-natural-history-0" xlink:type="simple">USNM</named-content> 579810) having 6 (Fig. <xref ref-type="fig" rid="F7">7</xref>).</p><table-wrap id="T1" position="float" orientation="portrait"><label>Table 1.</label><caption><p>Measurements of body and head of <italic><tp:taxon-name><tp:taxon-name-part taxon-name-part-type="genus" reg="Dipsas">Dipsas</tp:taxon-name-part><tp:taxon-name-part taxon-name-part-type="species" reg="aparatiritos">aparatiritos</tp:taxon-name-part></tp:taxon-name></italic> to nearest mm. * = Holotype, ** = Paratype.</p></caption><table id="TID0EQJBI" rules="all"><tbody><tr><th rowspan="1" colspan="1">Catalogue number</th><th rowspan="1" colspan="1">Sex</th><th rowspan="1" colspan="1">Svl (mm)</th><th rowspan="1" colspan="1">Tail length (mm)</th><th rowspan="1" colspan="1">Vertebral scale width (mm)</th><th rowspan="1" colspan="1">Dorsal scale width (mm)</th><th rowspan="1" colspan="1">Eye length (mm)</th><th rowspan="1" colspan="1">Rostral to eye length (mm)</th><th rowspan="1" colspan="1">Head width (mm)</th><th rowspan="1" colspan="1">Head length (mm)</th></tr><tr><td rowspan="1" colspan="1"><named-content xmlns:xlink="http://www.w3.org/1999/xlink" content-type="dwc:institutional_code" xlink:title="Smithsonian National Museum" xlink:href="http://grbio.org/institution/smithsonian-institution-national-museum-natural-history-0" xlink:type="simple">USNM</named-content> 579820</td><td rowspan="1" colspan="1">F</td><td rowspan="1" colspan="1">169</td><td rowspan="1" colspan="1">65</td><td rowspan="1" colspan="1">1.11</td><td rowspan="1" colspan="1">0.82</td><td rowspan="1" colspan="1">1.98</td><td rowspan="1" colspan="1">2.19</td><td rowspan="1" colspan="1">4.27</td><td rowspan="1" colspan="1">8.90</td></tr><tr><td rowspan="1" colspan="1"><named-content xmlns:xlink="http://www.w3.org/1999/xlink" content-type="dwc:institutional_code" xlink:title="Smithsonian National Museum" xlink:href="http://grbio.org/institution/smithsonian-institution-national-museum-natural-history-0" xlink:type="simple">USNM</named-content> 579822</td><td rowspan="1" colspan="1">F</td><td rowspan="1" colspan="1">197</td><td rowspan="1" colspan="1">95</td><td rowspan="1" colspan="1">1.17</td><td rowspan="1" colspan="1">0.78</td><td rowspan="1" colspan="1">2.10</td><td rowspan="1" colspan="1">1.93</td><td rowspan="1" colspan="1">4.29</td><td rowspan="1" colspan="1">8.83</td></tr><tr><td rowspan="1" colspan="1"><named-content xmlns:xlink="http://www.w3.org/1999/xlink" content-type="dwc:institutional_code" xlink:title="Smithsonian National Museum" xlink:href="http://grbio.org/institution/smithsonian-institution-national-museum-natural-history-0" xlink:type="simple">USNM</named-content> 579827</td><td rowspan="1" colspan="1">F</td><td rowspan="1" colspan="1">205</td><td rowspan="1" colspan="1"/><td rowspan="1" colspan="1">1.35</td><td rowspan="1" colspan="1">0.99</td><td rowspan="1" colspan="1">2.19</td><td rowspan="1" colspan="1">1.93</td><td rowspan="1" colspan="1">4.52</td><td rowspan="1" colspan="1">8.80</td></tr><tr><td rowspan="1" colspan="1"><named-content xmlns:xlink="http://www.w3.org/1999/xlink" content-type="dwc:institutional_code" xlink:title="Smithsonian National Museum" xlink:href="http://grbio.org/institution/smithsonian-institution-national-museum-natural-history-0" xlink:type="simple">USNM</named-content> 579826</td><td rowspan="1" colspan="1">F</td><td rowspan="1" colspan="1">242</td><td rowspan="1" colspan="1">124</td><td rowspan="1" colspan="1">1.13</td><td rowspan="1" colspan="1">1.04</td><td rowspan="1" colspan="1">2.18</td><td rowspan="1" colspan="1">2.43</td><td rowspan="1" colspan="1">4.86</td><td rowspan="1" colspan="1">9.75</td></tr><tr><td rowspan="1" colspan="1"><named-content xmlns:xlink="http://www.w3.org/1999/xlink" content-type="dwc:institutional_code" xlink:title="Smithsonian National Museum" xlink:href="http://grbio.org/institution/smithsonian-institution-national-museum-natural-history-0" xlink:type="simple">USNM</named-content> 579813</td><td rowspan="1" colspan="1">F</td><td rowspan="1" colspan="1">265</td><td rowspan="1" colspan="1">133</td><td rowspan="1" colspan="1">1.17</td><td rowspan="1" colspan="1">1.25</td><td rowspan="1" colspan="1">2.38</td><td rowspan="1" colspan="1">2.25</td><td rowspan="1" colspan="1">4.75</td><td rowspan="1" colspan="1">9.78</td></tr><tr><td rowspan="1" colspan="1"><named-content xmlns:xlink="http://www.w3.org/1999/xlink" content-type="dwc:institutional_code" xlink:title="Smithsonian National Museum" xlink:href="http://grbio.org/institution/smithsonian-institution-national-museum-natural-history-0" xlink:type="simple">USNM</named-content> 579825</td><td rowspan="1" colspan="1">F</td><td rowspan="1" colspan="1">312</td><td rowspan="1" colspan="1">175</td><td rowspan="1" colspan="1">1.53</td><td rowspan="1" colspan="1">1.51</td><td rowspan="1" colspan="1">2.51</td><td rowspan="1" colspan="1">2.69</td><td rowspan="1" colspan="1">4.91</td><td rowspan="1" colspan="1">11.85</td></tr><tr><td rowspan="1" colspan="1"><named-content xmlns:xlink="http://www.w3.org/1999/xlink" content-type="dwc:institutional_code" xlink:title="Smithsonian National Museum" xlink:href="http://grbio.org/institution/smithsonian-institution-national-museum-natural-history-0" xlink:type="simple">USNM</named-content> 579808</td><td rowspan="1" colspan="1">F</td><td rowspan="1" colspan="1">319</td><td rowspan="1" colspan="1">162</td><td rowspan="1" colspan="1">1.34</td><td rowspan="1" colspan="1">1.46</td><td rowspan="1" colspan="1">2.34</td><td rowspan="1" colspan="1">2.71</td><td rowspan="1" colspan="1">5.00</td><td rowspan="1" colspan="1">11.18</td></tr><tr><td rowspan="1" colspan="1"><named-content xmlns:xlink="http://www.w3.org/1999/xlink" content-type="dwc:institutional_code" xlink:title="Smithsonian National Museum" xlink:href="http://grbio.org/institution/smithsonian-institution-national-museum-natural-history-0" xlink:type="simple">USNM</named-content> 579829**</td><td rowspan="1" colspan="1">F</td><td rowspan="1" colspan="1">328</td><td rowspan="1" colspan="1">170</td><td rowspan="1" colspan="1">2.19</td><td rowspan="1" colspan="1">1.75</td><td rowspan="1" colspan="1">2.34</td><td rowspan="1" colspan="1">2.96</td><td rowspan="1" colspan="1">6.61</td><td rowspan="1" colspan="1">12.28</td></tr><tr><td rowspan="1" colspan="1"><named-content xmlns:xlink="http://www.w3.org/1999/xlink" content-type="dwc:institutional_code" xlink:title="Smithsonian National Museum" xlink:href="http://grbio.org/institution/smithsonian-institution-national-museum-natural-history-0" xlink:type="simple">USNM</named-content> 579824</td><td rowspan="1" colspan="1">F</td><td rowspan="1" colspan="1">333</td><td rowspan="1" colspan="1">179</td><td rowspan="1" colspan="1">1.86</td><td rowspan="1" colspan="1">1.70</td><td rowspan="1" colspan="1">2.38</td><td rowspan="1" colspan="1">2.51</td><td rowspan="1" colspan="1">5.09</td><td rowspan="1" colspan="1">11.49</td></tr><tr><td rowspan="1" colspan="1"><named-content xmlns:xlink="http://www.w3.org/1999/xlink" content-type="dwc:institutional_code" xlink:title="Smithsonian National Museum" xlink:href="http://grbio.org/institution/smithsonian-institution-national-museum-natural-history-0" xlink:type="simple">USNM</named-content> 579807</td><td rowspan="1" colspan="1">F</td><td rowspan="1" colspan="1">346</td><td rowspan="1" colspan="1">165</td><td rowspan="1" colspan="1">1.64</td><td rowspan="1" colspan="1">1.82</td><td rowspan="1" colspan="1">2.26</td><td rowspan="1" colspan="1">2.99</td><td rowspan="1" colspan="1">5.63</td><td rowspan="1" colspan="1">12.68</td></tr><tr><td rowspan="1" colspan="1"><named-content xmlns:xlink="http://www.w3.org/1999/xlink" content-type="dwc:institutional_code" xlink:title="Smithsonian National Museum" xlink:href="http://grbio.org/institution/smithsonian-institution-national-museum-natural-history-0" xlink:type="simple">USNM</named-content> 579823</td><td rowspan="1" colspan="1">F</td><td rowspan="1" colspan="1">357</td><td rowspan="1" colspan="1">189</td><td rowspan="1" colspan="1">1.94</td><td rowspan="1" colspan="1">1.82</td><td rowspan="1" colspan="1">2.54</td><td rowspan="1" colspan="1">2.81</td><td rowspan="1" colspan="1">5.73</td><td rowspan="1" colspan="1">11.98</td></tr><tr><td rowspan="1" colspan="1"><named-content xmlns:xlink="http://www.w3.org/1999/xlink" content-type="dwc:institutional_code" xlink:title="Smithsonian National Museum" xlink:href="http://grbio.org/institution/smithsonian-institution-national-museum-natural-history-0" xlink:type="simple">USNM</named-content> 579810</td><td rowspan="1" colspan="1">F</td><td rowspan="1" colspan="1">395</td><td rowspan="1" colspan="1">219</td><td rowspan="1" colspan="1">2.19</td><td rowspan="1" colspan="1">1.65</td><td rowspan="1" colspan="1">2.60</td><td rowspan="1" colspan="1">2.97</td><td rowspan="1" colspan="1">5.97</td><td rowspan="1" colspan="1">13.80</td></tr><tr><td rowspan="1" colspan="1"><named-content xmlns:xlink="http://www.w3.org/1999/xlink" content-type="dwc:institutional_code" xlink:title="Smithsonian National Museum" xlink:href="http://grbio.org/institution/smithsonian-institution-national-museum-natural-history-0" xlink:type="simple">USNM</named-content> 579814</td><td rowspan="1" colspan="1">F</td><td rowspan="1" colspan="1">400</td><td rowspan="1" colspan="1">221</td><td rowspan="1" colspan="1">2.06</td><td rowspan="1" colspan="1">2.03</td><td rowspan="1" colspan="1">2.40</td><td rowspan="1" colspan="1">3.54</td><td rowspan="1" colspan="1">5.81</td><td rowspan="1" colspan="1">13.32</td></tr><tr><td rowspan="1" colspan="1"><named-content xmlns:xlink="http://www.w3.org/1999/xlink" content-type="dwc:institutional_code" xlink:title="Smithsonian National Museum" xlink:href="http://grbio.org/institution/smithsonian-institution-national-museum-natural-history-0" xlink:type="simple">USNM</named-content> 579809</td><td rowspan="1" colspan="1">F</td><td rowspan="1" colspan="1">420</td><td rowspan="1" colspan="1">221</td><td rowspan="1" colspan="1">1.73</td><td rowspan="1" colspan="1">2.40</td><td rowspan="1" colspan="1">2.58</td><td rowspan="1" colspan="1">3.11</td><td rowspan="1" colspan="1">6.29</td><td rowspan="1" colspan="1">14.00</td></tr><tr><td rowspan="1" colspan="1"><named-content xmlns:xlink="http://www.w3.org/1999/xlink" content-type="dwc:institutional_code" xlink:title="Smithsonian National Museum" xlink:href="http://grbio.org/institution/smithsonian-institution-national-museum-natural-history-0" xlink:type="simple">USNM</named-content> 579828*</td><td rowspan="1" colspan="1">F</td><td rowspan="1" colspan="1">424</td><td rowspan="1" colspan="1">211</td><td rowspan="1" colspan="1">2.70</td><td rowspan="1" colspan="1">2.22</td><td rowspan="1" colspan="1">2.56</td><td rowspan="1" colspan="1">3.31</td><td rowspan="1" colspan="1">7.35</td><td rowspan="1" colspan="1">13.26</td></tr><tr><td rowspan="1" colspan="1"><named-content xmlns:xlink="http://www.w3.org/1999/xlink" content-type="dwc:institutional_code" xlink:title="Smithsonian National Museum" xlink:href="http://grbio.org/institution/smithsonian-institution-national-museum-natural-history-0" xlink:type="simple">USNM</named-content> 579816</td><td rowspan="1" colspan="1">M</td><td rowspan="1" colspan="1">310</td><td rowspan="1" colspan="1">122</td><td rowspan="1" colspan="1">1.12</td><td rowspan="1" colspan="1">1.33</td><td rowspan="1" colspan="1">2.47</td><td rowspan="1" colspan="1">2.39</td><td rowspan="1" colspan="1">5.16</td><td rowspan="1" colspan="1">10.57</td></tr><tr><td rowspan="1" colspan="1"><named-content xmlns:xlink="http://www.w3.org/1999/xlink" content-type="dwc:institutional_code" xlink:title="Smithsonian National Museum" xlink:href="http://grbio.org/institution/smithsonian-institution-national-museum-natural-history-0" xlink:type="simple">USNM</named-content> 579815</td><td rowspan="1" colspan="1">M</td><td rowspan="1" colspan="1">415</td><td rowspan="1" colspan="1">244</td><td rowspan="1" colspan="1">1.72</td><td rowspan="1" colspan="1">1.83</td><td rowspan="1" colspan="1">2.64</td><td rowspan="1" colspan="1">3.14</td><td rowspan="1" colspan="1">5.91</td><td rowspan="1" colspan="1">12.75</td></tr><tr><td rowspan="1" colspan="1"><named-content xmlns:xlink="http://www.w3.org/1999/xlink" content-type="dwc:institutional_code" xlink:title="Smithsonian National Museum" xlink:href="http://grbio.org/institution/smithsonian-institution-national-museum-natural-history-0" xlink:type="simple">USNM</named-content> 579812</td><td rowspan="1" colspan="1">M</td><td rowspan="1" colspan="1">420</td><td rowspan="1" colspan="1">236</td><td rowspan="1" colspan="1">1.63</td><td rowspan="1" colspan="1">1.77</td><td rowspan="1" colspan="1">2.88</td><td rowspan="1" colspan="1">3.00</td><td rowspan="1" colspan="1">5.81</td><td rowspan="1" colspan="1">12.94</td></tr><tr><td rowspan="1" colspan="1"><named-content xmlns:xlink="http://www.w3.org/1999/xlink" content-type="dwc:institutional_code" xlink:title="Smithsonian National Museum" xlink:href="http://grbio.org/institution/smithsonian-institution-national-museum-natural-history-0" xlink:type="simple">USNM</named-content> 579819</td><td rowspan="1" colspan="1">M</td><td rowspan="1" colspan="1">450</td><td rowspan="1" colspan="1">251</td><td rowspan="1" colspan="1">1.83</td><td rowspan="1" colspan="1">2.15</td><td rowspan="1" colspan="1">2.83</td><td rowspan="1" colspan="1">3.44</td><td rowspan="1" colspan="1">5.86</td><td rowspan="1" colspan="1">12.06</td></tr><tr><td rowspan="1" colspan="1"><named-content xmlns:xlink="http://www.w3.org/1999/xlink" content-type="dwc:institutional_code" xlink:title="Smithsonian National Museum" xlink:href="http://grbio.org/institution/smithsonian-institution-national-museum-natural-history-0" xlink:type="simple">USNM</named-content> 579811</td><td rowspan="1" colspan="1">M</td><td rowspan="1" colspan="1">465</td><td rowspan="1" colspan="1">260</td><td rowspan="1" colspan="1">1.90</td><td rowspan="1" colspan="1">1.69</td><td rowspan="1" colspan="1">3.05</td><td rowspan="1" colspan="1">3.30</td><td rowspan="1" colspan="1">6.05</td><td rowspan="1" colspan="1">13.77</td></tr><tr><td rowspan="1" colspan="1"><named-content xmlns:xlink="http://www.w3.org/1999/xlink" content-type="dwc:institutional_code" xlink:title="Smithsonian National Museum" xlink:href="http://grbio.org/institution/smithsonian-institution-national-museum-natural-history-0" xlink:type="simple">USNM</named-content> 579817</td><td rowspan="1" colspan="1">M</td><td rowspan="1" colspan="1">465</td><td rowspan="1" colspan="1">241</td><td rowspan="1" colspan="1">2.18</td><td rowspan="1" colspan="1">2.11</td><td rowspan="1" colspan="1">2.70</td><td rowspan="1" colspan="1">3.27</td><td rowspan="1" colspan="1">5.91</td><td rowspan="1" colspan="1">13.17</td></tr></tbody></table></table-wrap><table-wrap id="T2" position="float" orientation="portrait"><label>Table 2.</label><caption><p>Scale counts for dorsals, ventrals, labials and loreals, along with dorsal blotch counts for a series of 31 <italic><tp:taxon-name><tp:taxon-name-part taxon-name-part-type="genus" reg="Dipsas">Dipsas</tp:taxon-name-part><tp:taxon-name-part taxon-name-part-type="species" reg="aparatiritos">aparatiritos</tp:taxon-name-part></tp:taxon-name></italic> sp. nov. collected from Parque Nacional General de Division Omar Torrijos Herrera. Also included are available data for specimens collected at other sites. s = single; w = wide loreal; co = contacting the orbit; irr l = irregular loreal. *holotype and **paratype</p></caption><table id="TID0EMJCI" rules="all"><tbody><tr><th rowspan="1" colspan="1">Catalogue number</th><th rowspan="1" colspan="1">Sex</th><th rowspan="1" colspan="1">Dorsal scale rows</th><th rowspan="1" colspan="1">Ventrals</th><th rowspan="1" colspan="1">Sub-caudals</th><th rowspan="1" colspan="1">Anal plate</th><th rowspan="1" colspan="1">Right supralabials</th><th rowspan="1" colspan="1">Left supralabials</th><th rowspan="1" colspan="1">Right infralabials</th><th rowspan="1" colspan="1">Infralabials contact behind mental</th><th rowspan="1" colspan="1">Left infra-labials</th><th rowspan="1" colspan="1">Right loreal</th><th rowspan="1" colspan="1">Left loreal</th><th rowspan="1" colspan="1">Dorsal blotches</th></tr><tr><td rowspan="1" colspan="1"><named-content xmlns:xlink="http://www.w3.org/1999/xlink" content-type="dwc:institutional_code" xlink:title="Senckenberg Forschungsinstitut Frankfurt" xlink:href="http://grbio.org/institution/forschungsinstitut-und-natur-museum-senckenberg" xlink:type="simple">SMF</named-content> 89554</td><td rowspan="1" colspan="1">–</td><td rowspan="1" colspan="1">15-15-15</td><td rowspan="1" colspan="1"/><td rowspan="1" colspan="1">116</td><td rowspan="1" colspan="1">s</td><td rowspan="1" colspan="1">7(4–6)</td><td rowspan="1" colspan="1"/><td rowspan="1" colspan="1">8</td><td rowspan="1" colspan="1"/><td rowspan="1" colspan="1"/><td rowspan="1" colspan="1"/><td rowspan="1" colspan="1"/><td rowspan="1" colspan="1"/></tr><tr><td rowspan="1" colspan="1"><named-content xmlns:xlink="http://www.w3.org/1999/xlink" content-type="dwc:institutional_code" xlink:title="Senckenberg Forschungsinstitut Frankfurt" xlink:href="http://grbio.org/institution/forschungsinstitut-und-natur-museum-senckenberg" xlink:type="simple">SMF</named-content> 89769</td><td rowspan="1" colspan="1">Juv</td><td rowspan="1" colspan="1">15-15-15</td><td rowspan="1" colspan="1">181</td><td rowspan="1" colspan="1">181</td><td rowspan="1" colspan="1">s</td><td rowspan="1" colspan="1">7(4–5)</td><td rowspan="1" colspan="1"/><td rowspan="1" colspan="1">9</td><td rowspan="1" colspan="1"/><td rowspan="1" colspan="1"/><td rowspan="1" colspan="1"/><td rowspan="1" colspan="1"/><td rowspan="1" colspan="1"/></tr><tr><td rowspan="1" colspan="1"><named-content xmlns:xlink="http://www.w3.org/1999/xlink" content-type="dwc:institutional_code" xlink:title="Senckenberg Forschungsinstitut Frankfurt" xlink:href="http://grbio.org/institution/forschungsinstitut-und-natur-museum-senckenberg" xlink:type="simple">SMF</named-content> 89953</td><td rowspan="1" colspan="1">Juv</td><td rowspan="1" colspan="1">15-15-15</td><td rowspan="1" colspan="1">175</td><td rowspan="1" colspan="1">110</td><td rowspan="1" colspan="1">s</td><td rowspan="1" colspan="1">7(4–5)</td><td rowspan="1" colspan="1"/><td rowspan="1" colspan="1">8</td><td rowspan="1" colspan="1"/><td rowspan="1" colspan="1"/><td rowspan="1" colspan="1"/><td rowspan="1" colspan="1"/><td rowspan="1" colspan="1"/></tr><tr><td rowspan="1" colspan="1"><abbrev xmlns:xlink="http://www.w3.org/1999/xlink" xlink:title="Museo Herpetológico de Chiriquí" id="ABBRID0EYCBG" xlink:type="simple">MHCH</abbrev> 3123</td><td rowspan="1" colspan="1">F</td><td rowspan="1" colspan="1">15-15-15</td><td rowspan="1" colspan="1">194</td><td rowspan="1" colspan="1">126</td><td rowspan="1" colspan="1">s</td><td rowspan="1" colspan="1">7(4–5)</td><td rowspan="1" colspan="1"/><td rowspan="1" colspan="1">9(2–5)</td><td rowspan="1" colspan="1"/><td rowspan="1" colspan="1"/><td rowspan="1" colspan="1"/><td rowspan="1" colspan="1"/><td rowspan="1" colspan="1"/></tr><tr><td rowspan="1" colspan="1"><named-content xmlns:xlink="http://www.w3.org/1999/xlink" content-type="dwc:institutional_code" xlink:title="Smithsonian National Museum" xlink:href="http://grbio.org/institution/smithsonian-institution-national-museum-natural-history-0" xlink:type="simple">USNM</named-content> 579820</td><td rowspan="1" colspan="1">F</td><td rowspan="1" colspan="1">15-15-15</td><td rowspan="1" colspan="1"/><td rowspan="1" colspan="1"/><td rowspan="1" colspan="1">s</td><td rowspan="1" colspan="1">7–4.5</td><td rowspan="1" colspan="1">9–5.6</td><td rowspan="1" colspan="1">9</td><td rowspan="1" colspan="1">0</td><td rowspan="1" colspan="1">8</td><td rowspan="1" colspan="1">w co</td><td rowspan="1" colspan="1">w co</td><td rowspan="1" colspan="1">20</td></tr><tr><td rowspan="1" colspan="1"><named-content xmlns:xlink="http://www.w3.org/1999/xlink" content-type="dwc:institutional_code" xlink:title="Smithsonian National Museum" xlink:href="http://grbio.org/institution/smithsonian-institution-national-museum-natural-history-0" xlink:type="simple">USNM</named-content> 579822</td><td rowspan="1" colspan="1">F</td><td rowspan="1" colspan="1">15-15-15</td><td rowspan="1" colspan="1"/><td rowspan="1" colspan="1">131</td><td rowspan="1" colspan="1">s</td><td rowspan="1" colspan="1">7–4.5</td><td rowspan="1" colspan="1">7–4.5</td><td rowspan="1" colspan="1">9</td><td rowspan="1" colspan="1">0</td><td rowspan="1" colspan="1">9</td><td rowspan="1" colspan="1">w co</td><td rowspan="1" colspan="1">w co</td><td rowspan="1" colspan="1">17</td></tr><tr><td rowspan="1" colspan="1"><named-content xmlns:xlink="http://www.w3.org/1999/xlink" content-type="dwc:institutional_code" xlink:title="Smithsonian National Museum" xlink:href="http://grbio.org/institution/smithsonian-institution-national-museum-natural-history-0" xlink:type="simple">USNM</named-content> 579827</td><td rowspan="1" colspan="1">F</td><td rowspan="1" colspan="1">15-15-15</td><td rowspan="1" colspan="1"/><td rowspan="1" colspan="1"/><td rowspan="1" colspan="1">s</td><td rowspan="1" colspan="1">7–4.5</td><td rowspan="1" colspan="1">7–4.5</td><td rowspan="1" colspan="1">9</td><td rowspan="1" colspan="1">0</td><td rowspan="1" colspan="1">9</td><td rowspan="1" colspan="1">w co</td><td rowspan="1" colspan="1">w co</td><td rowspan="1" colspan="1">18</td></tr><tr><td rowspan="1" colspan="1"><named-content xmlns:xlink="http://www.w3.org/1999/xlink" content-type="dwc:institutional_code" xlink:title="Smithsonian National Museum" xlink:href="http://grbio.org/institution/smithsonian-institution-national-museum-natural-history-0" xlink:type="simple">USNM</named-content> 579826</td><td rowspan="1" colspan="1">F</td><td rowspan="1" colspan="1">15-15-15</td><td rowspan="1" colspan="1">197</td><td rowspan="1" colspan="1">129</td><td rowspan="1" colspan="1">s</td><td rowspan="1" colspan="1">7–4.5</td><td rowspan="1" colspan="1">7–4.5</td><td rowspan="1" colspan="1">9</td><td rowspan="1" colspan="1">0</td><td rowspan="1" colspan="1">9</td><td rowspan="1" colspan="1">w co</td><td rowspan="1" colspan="1">w co</td><td rowspan="1" colspan="1">18</td></tr><tr><td rowspan="1" colspan="1"><named-content xmlns:xlink="http://www.w3.org/1999/xlink" content-type="dwc:institutional_code" xlink:title="Smithsonian National Museum" xlink:href="http://grbio.org/institution/smithsonian-institution-national-museum-natural-history-0" xlink:type="simple">USNM</named-content> 579813</td><td rowspan="1" colspan="1">F</td><td rowspan="1" colspan="1">15-15-15</td><td rowspan="1" colspan="1">188</td><td rowspan="1" colspan="1">125</td><td rowspan="1" colspan="1">s</td><td rowspan="1" colspan="1">7–4.5</td><td rowspan="1" colspan="1">7–4.5</td><td rowspan="1" colspan="1">8</td><td rowspan="1" colspan="1">0</td><td rowspan="1" colspan="1">8</td><td rowspan="1" colspan="1">w co</td><td rowspan="1" colspan="1">w co</td><td rowspan="1" colspan="1">20</td></tr><tr><td rowspan="1" colspan="1"><named-content xmlns:xlink="http://www.w3.org/1999/xlink" content-type="dwc:institutional_code" xlink:title="Smithsonian National Museum" xlink:href="http://grbio.org/institution/smithsonian-institution-national-museum-natural-history-0" xlink:type="simple">USNM</named-content> 579825</td><td rowspan="1" colspan="1">F</td><td rowspan="1" colspan="1">15-15-15</td><td rowspan="1" colspan="1">177</td><td rowspan="1" colspan="1">119</td><td rowspan="1" colspan="1">s</td><td rowspan="1" colspan="1">7–4.5</td><td rowspan="1" colspan="1">7–4.5</td><td rowspan="1" colspan="1">9</td><td rowspan="1" colspan="1">0</td><td rowspan="1" colspan="1">9</td><td rowspan="1" colspan="1">w co</td><td rowspan="1" colspan="1">w co</td><td rowspan="1" colspan="1">19</td></tr><tr><td rowspan="1" colspan="1"><named-content xmlns:xlink="http://www.w3.org/1999/xlink" content-type="dwc:institutional_code" xlink:title="Smithsonian National Museum" xlink:href="http://grbio.org/institution/smithsonian-institution-national-museum-natural-history-0" xlink:type="simple">USNM</named-content> 579808</td><td rowspan="1" colspan="1">F</td><td rowspan="1" colspan="1">15-15-15</td><td rowspan="1" colspan="1">184</td><td rowspan="1" colspan="1">118</td><td rowspan="1" colspan="1">s</td><td rowspan="1" colspan="1">7–4.5</td><td rowspan="1" colspan="1">7–4.5</td><td rowspan="1" colspan="1">8</td><td rowspan="1" colspan="1">0</td><td rowspan="1" colspan="1">8</td><td rowspan="1" colspan="1">w co</td><td rowspan="1" colspan="1">w co</td><td rowspan="1" colspan="1">18</td></tr><tr><td rowspan="1" colspan="1"><named-content xmlns:xlink="http://www.w3.org/1999/xlink" content-type="dwc:institutional_code" xlink:title="Smithsonian National Museum" xlink:href="http://grbio.org/institution/smithsonian-institution-national-museum-natural-history-0" xlink:type="simple">USNM</named-content> 579829**</td><td rowspan="1" colspan="1">F</td><td rowspan="1" colspan="1">15-15-15</td><td rowspan="1" colspan="1">183</td><td rowspan="1" colspan="1">124</td><td rowspan="1" colspan="1">s</td><td rowspan="1" colspan="1">8–4.5</td><td rowspan="1" colspan="1">8–4.5</td><td rowspan="1" colspan="1">9</td><td rowspan="1" colspan="1">0</td><td rowspan="1" colspan="1">9</td><td rowspan="1" colspan="1">w co</td><td rowspan="1" colspan="1">w co</td><td rowspan="1" colspan="1">19</td></tr><tr><td rowspan="1" colspan="1"><named-content xmlns:xlink="http://www.w3.org/1999/xlink" content-type="dwc:institutional_code" xlink:title="Smithsonian National Museum" xlink:href="http://grbio.org/institution/smithsonian-institution-national-museum-natural-history-0" xlink:type="simple">USNM</named-content> 579824</td><td rowspan="1" colspan="1">F</td><td rowspan="1" colspan="1">15-15-15</td><td rowspan="1" colspan="1"/><td rowspan="1" colspan="1">121</td><td rowspan="1" colspan="1">s</td><td rowspan="1" colspan="1">7–4.5.6</td><td rowspan="1" colspan="1">7–4.5.8</td><td rowspan="1" colspan="1">8</td><td rowspan="1" colspan="1">0</td><td rowspan="1" colspan="1">8</td><td rowspan="1" colspan="1">w co</td><td rowspan="1" colspan="1">w co</td><td rowspan="1" colspan="1">19</td></tr><tr><td rowspan="1" colspan="1"><named-content xmlns:xlink="http://www.w3.org/1999/xlink" content-type="dwc:institutional_code" xlink:title="Smithsonian National Museum" xlink:href="http://grbio.org/institution/smithsonian-institution-national-museum-natural-history-0" xlink:type="simple">USNM</named-content> 579807</td><td rowspan="1" colspan="1">F</td><td rowspan="1" colspan="1">15-15-15</td><td rowspan="1" colspan="1">178</td><td rowspan="1" colspan="1">111</td><td rowspan="1" colspan="1">s</td><td rowspan="1" colspan="1">7–4.5</td><td rowspan="1" colspan="1">7–4.5</td><td rowspan="1" colspan="1">9</td><td rowspan="1" colspan="1">0</td><td rowspan="1" colspan="1">9</td><td rowspan="1" colspan="1">w co</td><td rowspan="1" colspan="1">w co</td><td rowspan="1" colspan="1">18</td></tr><tr><td rowspan="1" colspan="1"><named-content xmlns:xlink="http://www.w3.org/1999/xlink" content-type="dwc:institutional_code" xlink:title="Smithsonian National Museum" xlink:href="http://grbio.org/institution/smithsonian-institution-national-museum-natural-history-0" xlink:type="simple">USNM</named-content> 579823</td><td rowspan="1" colspan="1">F</td><td rowspan="1" colspan="1">15-15-15</td><td rowspan="1" colspan="1">185</td><td rowspan="1" colspan="1">122</td><td rowspan="1" colspan="1">s</td><td rowspan="1" colspan="1">7–4.5</td><td rowspan="1" colspan="1">7–4.5</td><td rowspan="1" colspan="1">9</td><td rowspan="1" colspan="1">0</td><td rowspan="1" colspan="1">8</td><td rowspan="1" colspan="1">w co</td><td rowspan="1" colspan="1">w co</td><td rowspan="1" colspan="1">19</td></tr><tr><td rowspan="1" colspan="1"><named-content xmlns:xlink="http://www.w3.org/1999/xlink" content-type="dwc:institutional_code" xlink:title="Smithsonian National Museum" xlink:href="http://grbio.org/institution/smithsonian-institution-national-museum-natural-history-0" xlink:type="simple">USNM</named-content> 579810</td><td rowspan="1" colspan="1">F</td><td rowspan="1" colspan="1">15-15-15</td><td rowspan="1" colspan="1">182</td><td rowspan="1" colspan="1">116</td><td rowspan="1" colspan="1">s</td><td rowspan="1" colspan="1">7–4.5</td><td rowspan="1" colspan="1">6–4.5</td><td rowspan="1" colspan="1">8</td><td rowspan="1" colspan="1">0</td><td rowspan="1" colspan="1">8</td><td rowspan="1" colspan="1">w co</td><td rowspan="1" colspan="1">w co</td><td rowspan="1" colspan="1"/></tr><tr><td rowspan="1" colspan="1"><named-content xmlns:xlink="http://www.w3.org/1999/xlink" content-type="dwc:institutional_code" xlink:title="Smithsonian National Museum" xlink:href="http://grbio.org/institution/smithsonian-institution-national-museum-natural-history-0" xlink:type="simple">USNM</named-content> 579814</td><td rowspan="1" colspan="1">F</td><td rowspan="1" colspan="1">15-15-15</td><td rowspan="1" colspan="1">182</td><td rowspan="1" colspan="1">124</td><td rowspan="1" colspan="1">s</td><td rowspan="1" colspan="1">7–4.5</td><td rowspan="1" colspan="1">7–4.5</td><td rowspan="1" colspan="1">9</td><td rowspan="1" colspan="1">0</td><td rowspan="1" colspan="1">9</td><td rowspan="1" colspan="1">w co</td><td rowspan="1" colspan="1">w co</td><td rowspan="1" colspan="1">17</td></tr><tr><td rowspan="1" colspan="1"><named-content xmlns:xlink="http://www.w3.org/1999/xlink" content-type="dwc:institutional_code" xlink:title="Smithsonian National Museum" xlink:href="http://grbio.org/institution/smithsonian-institution-national-museum-natural-history-0" xlink:type="simple">USNM</named-content> 579809</td><td rowspan="1" colspan="1">F</td><td rowspan="1" colspan="1">15-15-15</td><td rowspan="1" colspan="1">180</td><td rowspan="1" colspan="1">118</td><td rowspan="1" colspan="1">s</td><td rowspan="1" colspan="1">7–4.5</td><td rowspan="1" colspan="1">7–4.5</td><td rowspan="1" colspan="1">9</td><td rowspan="1" colspan="1">0</td><td rowspan="1" colspan="1">9</td><td rowspan="1" colspan="1">w co</td><td rowspan="1" colspan="1">w co</td><td rowspan="1" colspan="1">18</td></tr><tr><td rowspan="1" colspan="1"><named-content xmlns:xlink="http://www.w3.org/1999/xlink" content-type="dwc:institutional_code" xlink:title="Smithsonian National Museum" xlink:href="http://grbio.org/institution/smithsonian-institution-national-museum-natural-history-0" xlink:type="simple">USNM</named-content> 579828*</td><td rowspan="1" colspan="1">F</td><td rowspan="1" colspan="1">15-15-15</td><td rowspan="1" colspan="1">178</td><td rowspan="1" colspan="1">118</td><td rowspan="1" colspan="1">s</td><td rowspan="1" colspan="1">7–4.5</td><td rowspan="1" colspan="1">7–4.5</td><td rowspan="1" colspan="1">9</td><td rowspan="1" colspan="1">0</td><td rowspan="1" colspan="1">9</td><td rowspan="1" colspan="1">w co</td><td rowspan="1" colspan="1">w co</td><td rowspan="1" colspan="1">16</td></tr><tr><td rowspan="1" colspan="1"><named-content xmlns:xlink="http://www.w3.org/1999/xlink" content-type="dwc:institutional_code" xlink:title="Smithsonian National Museum" xlink:href="http://grbio.org/institution/smithsonian-institution-national-museum-natural-history-0" xlink:type="simple">USNM</named-content> 579816</td><td rowspan="1" colspan="1">M</td><td rowspan="1" colspan="1">15-15-15</td><td rowspan="1" colspan="1">192</td><td rowspan="1" colspan="1"/><td rowspan="1" colspan="1">s</td><td rowspan="1" colspan="1">7–4.5</td><td rowspan="1" colspan="1">7–4.5</td><td rowspan="1" colspan="1">9</td><td rowspan="1" colspan="1">0</td><td rowspan="1" colspan="1"/><td rowspan="1" colspan="1">w co</td><td rowspan="1" colspan="1">w co</td><td rowspan="1" colspan="1">17</td></tr><tr><td rowspan="1" colspan="1"><named-content xmlns:xlink="http://www.w3.org/1999/xlink" content-type="dwc:institutional_code" xlink:title="Smithsonian National Museum" xlink:href="http://grbio.org/institution/smithsonian-institution-national-museum-natural-history-0" xlink:type="simple">USNM</named-content> 579815</td><td rowspan="1" colspan="1">M</td><td rowspan="1" colspan="1">15-15-15</td><td rowspan="1" colspan="1">196</td><td rowspan="1" colspan="1">135</td><td rowspan="1" colspan="1">s</td><td rowspan="1" colspan="1">7–4.5</td><td rowspan="1" colspan="1">8–5.6</td><td rowspan="1" colspan="1">9</td><td rowspan="1" colspan="1">0</td><td rowspan="1" colspan="1">9</td><td rowspan="1" colspan="1">w co</td><td rowspan="1" colspan="1">w co</td><td rowspan="1" colspan="1">17</td></tr><tr><td rowspan="1" colspan="1"><named-content xmlns:xlink="http://www.w3.org/1999/xlink" content-type="dwc:institutional_code" xlink:title="Smithsonian National Museum" xlink:href="http://grbio.org/institution/smithsonian-institution-national-museum-natural-history-0" xlink:type="simple">USNM</named-content> 579812</td><td rowspan="1" colspan="1">M</td><td rowspan="1" colspan="1">15-15-15</td><td rowspan="1" colspan="1">195</td><td rowspan="1" colspan="1">131</td><td rowspan="1" colspan="1">s</td><td rowspan="1" colspan="1">7–4.5</td><td rowspan="1" colspan="1">7–4.5</td><td rowspan="1" colspan="1">10</td><td rowspan="1" colspan="1">0</td><td rowspan="1" colspan="1">9</td><td rowspan="1" colspan="1">w co</td><td rowspan="1" colspan="1">w co</td><td rowspan="1" colspan="1">19</td></tr><tr><td rowspan="1" colspan="1"><named-content xmlns:xlink="http://www.w3.org/1999/xlink" content-type="dwc:institutional_code" xlink:title="Smithsonian National Museum" xlink:href="http://grbio.org/institution/smithsonian-institution-national-museum-natural-history-0" xlink:type="simple">USNM</named-content> 579819</td><td rowspan="1" colspan="1">M</td><td rowspan="1" colspan="1">15-15-15</td><td rowspan="1" colspan="1">194</td><td rowspan="1" colspan="1">136</td><td rowspan="1" colspan="1">s</td><td rowspan="1" colspan="1">7–4.5</td><td rowspan="1" colspan="1">7–4.5</td><td rowspan="1" colspan="1">8</td><td rowspan="1" colspan="1">0</td><td rowspan="1" colspan="1">8</td><td rowspan="1" colspan="1">irr l</td><td rowspan="1" colspan="1">irr l co</td><td rowspan="1" colspan="1">19</td></tr><tr><td rowspan="1" colspan="1"><named-content xmlns:xlink="http://www.w3.org/1999/xlink" content-type="dwc:institutional_code" xlink:title="Smithsonian National Museum" xlink:href="http://grbio.org/institution/smithsonian-institution-national-museum-natural-history-0" xlink:type="simple">USNM</named-content> 579811</td><td rowspan="1" colspan="1">M</td><td rowspan="1" colspan="1">15-15-15</td><td rowspan="1" colspan="1">195</td><td rowspan="1" colspan="1">129</td><td rowspan="1" colspan="1">s</td><td rowspan="1" colspan="1">7–4.5</td><td rowspan="1" colspan="1">7–4.5</td><td rowspan="1" colspan="1">9</td><td rowspan="1" colspan="1">0</td><td rowspan="1" colspan="1">9</td><td rowspan="1" colspan="1">w co</td><td rowspan="1" colspan="1">w co</td><td rowspan="1" colspan="1">18</td></tr><tr><td rowspan="1" colspan="1"><named-content xmlns:xlink="http://www.w3.org/1999/xlink" content-type="dwc:institutional_code" xlink:title="Smithsonian National Museum" xlink:href="http://grbio.org/institution/smithsonian-institution-national-museum-natural-history-0" xlink:type="simple">USNM</named-content> 579817</td><td rowspan="1" colspan="1">M</td><td rowspan="1" colspan="1">15-15-15</td><td rowspan="1" colspan="1">191</td><td rowspan="1" colspan="1"/><td rowspan="1" colspan="1">s</td><td rowspan="1" colspan="1">8–4.5</td><td rowspan="1" colspan="1">7–4.5</td><td rowspan="1" colspan="1">9</td><td rowspan="1" colspan="1">0</td><td rowspan="1" colspan="1">9</td><td rowspan="1" colspan="1">w co</td><td rowspan="1" colspan="1">w co</td><td rowspan="1" colspan="1">19</td></tr><tr><td rowspan="1" colspan="1"><abbrev xmlns:xlink="http://www.w3.org/1999/xlink" xlink:title="Museo Herpetológico de Chiriquí" id="ABBRID0EZDAI" xlink:type="simple">MHCH</abbrev> 2311</td><td rowspan="1" colspan="1">M</td><td rowspan="1" colspan="1">15-15-15</td><td rowspan="1" colspan="1">194</td><td rowspan="1" colspan="1">130</td><td rowspan="1" colspan="1">s</td><td rowspan="1" colspan="1">7(4–5)</td><td rowspan="1" colspan="1"/><td rowspan="1" colspan="1">9(3–6)</td><td rowspan="1" colspan="1"/><td rowspan="1" colspan="1"/><td rowspan="1" colspan="1"/><td rowspan="1" colspan="1"/><td rowspan="1" colspan="1"/></tr><tr><td rowspan="1" colspan="1"><named-content xmlns:xlink="http://www.w3.org/1999/xlink" content-type="dwc:institutional_code" xlink:title="Senckenberg Forschungsinstitut Frankfurt" xlink:href="http://grbio.org/institution/forschungsinstitut-und-natur-museum-senckenberg" xlink:type="simple">SMF</named-content> 89551</td><td rowspan="1" colspan="1">M</td><td rowspan="1" colspan="1">15-15-15</td><td rowspan="1" colspan="1">191</td><td rowspan="1" colspan="1">130</td><td rowspan="1" colspan="1">s</td><td rowspan="1" colspan="1">7(4–5)</td><td rowspan="1" colspan="1"/><td rowspan="1" colspan="1">9</td><td rowspan="1" colspan="1"/><td rowspan="1" colspan="1"/><td rowspan="1" colspan="1"/><td rowspan="1" colspan="1"/><td rowspan="1" colspan="1"/></tr><tr><td rowspan="1" colspan="1"><named-content xmlns:xlink="http://www.w3.org/1999/xlink" content-type="dwc:institutional_code" xlink:title="Senckenberg Forschungsinstitut Frankfurt" xlink:href="http://grbio.org/institution/forschungsinstitut-und-natur-museum-senckenberg" xlink:type="simple">SMF</named-content> 89552</td><td rowspan="1" colspan="1">M</td><td rowspan="1" colspan="1">15-15-15</td><td rowspan="1" colspan="1">192</td><td rowspan="1" colspan="1">122</td><td rowspan="1" colspan="1">s</td><td rowspan="1" colspan="1">7(4–5)</td><td rowspan="1" colspan="1"/><td rowspan="1" colspan="1">9/8</td><td rowspan="1" colspan="1"/><td rowspan="1" colspan="1"/><td rowspan="1" colspan="1"/><td rowspan="1" colspan="1"/><td rowspan="1" colspan="1"/></tr><tr><td rowspan="1" colspan="1"><named-content xmlns:xlink="http://www.w3.org/1999/xlink" content-type="dwc:institutional_code" xlink:title="Senckenberg Forschungsinstitut Frankfurt" xlink:href="http://grbio.org/institution/forschungsinstitut-und-natur-museum-senckenberg" xlink:type="simple">SMF</named-content> 89553</td><td rowspan="1" colspan="1">M</td><td rowspan="1" colspan="1">15-15-15</td><td rowspan="1" colspan="1">190</td><td rowspan="1" colspan="1">130</td><td rowspan="1" colspan="1">s</td><td rowspan="1" colspan="1">7(4–5)</td><td rowspan="1" colspan="1"/><td rowspan="1" colspan="1">9</td><td rowspan="1" colspan="1"/><td rowspan="1" colspan="1"/><td rowspan="1" colspan="1"/><td rowspan="1" colspan="1"/><td rowspan="1" colspan="1"/></tr><tr><td rowspan="1" colspan="1"><named-content xmlns:xlink="http://www.w3.org/1999/xlink" content-type="dwc:institutional_code" xlink:title="Senckenberg Forschungsinstitut Frankfurt" xlink:href="http://grbio.org/institution/forschungsinstitut-und-natur-museum-senckenberg" xlink:type="simple">SMF</named-content> 90036</td><td rowspan="1" colspan="1">M</td><td rowspan="1" colspan="1">15-15-15</td><td rowspan="1" colspan="1">192</td><td rowspan="1" colspan="1">122</td><td rowspan="1" colspan="1">s</td><td rowspan="1" colspan="1">7(4–5)</td><td rowspan="1" colspan="1"/><td rowspan="1" colspan="1">9/8</td><td rowspan="1" colspan="1"/><td rowspan="1" colspan="1"/><td rowspan="1" colspan="1"/><td rowspan="1" colspan="1"/><td rowspan="1" colspan="1"/></tr><tr><td rowspan="1" colspan="1"><named-content xmlns:xlink="http://www.w3.org/1999/xlink" content-type="dwc:institutional_code" xlink:title="Senckenberg Forschungsinstitut Frankfurt" xlink:href="http://grbio.org/institution/forschungsinstitut-und-natur-museum-senckenberg" xlink:type="simple">SMF</named-content> 97346</td><td rowspan="1" colspan="1">M</td><td rowspan="1" colspan="1">15-15-15</td><td rowspan="1" colspan="1">192</td><td rowspan="1" colspan="1"/><td rowspan="1" colspan="1">s</td><td rowspan="1" colspan="1">–</td><td rowspan="1" colspan="1"/><td rowspan="1" colspan="1">9</td><td rowspan="1" colspan="1"/><td rowspan="1" colspan="1"/><td rowspan="1" colspan="1"/><td rowspan="1" colspan="1"/><td rowspan="1" colspan="1"/></tr></tbody></table></table-wrap><table-wrap id="T3" position="float" orientation="portrait"><label>Table 3.</label><caption><p>Scale counts related to the ocular region of the series of 31 <italic><tp:taxon-name><tp:taxon-name-part taxon-name-part-type="genus" reg="Dipsas">Dipsas</tp:taxon-name-part><tp:taxon-name-part taxon-name-part-type="species" reg="aparatiritos">aparatiritos</tp:taxon-name-part></tp:taxon-name></italic> sp. nov. specimens. upp = upper; low = lower. * = holotype, ** = paratype.</p></caption><table id="TID0EEGAK" rules="all"><tbody><tr><th rowspan="1" colspan="1">Catalogue number</th><th rowspan="1" colspan="1">Sex</th><th rowspan="1" colspan="1">Right preocular</th><th rowspan="1" colspan="1">Left Preocular</th><th rowspan="1" colspan="1">Right presubocular</th><th rowspan="1" colspan="1">Left presubocular</th><th rowspan="1" colspan="1">Right postocular</th><th rowspan="1" colspan="1">Left postocular</th><th rowspan="1" colspan="1">Right post-subocular</th><th rowspan="1" colspan="1">Left post-subocular</th></tr><tr><td rowspan="1" colspan="1"><named-content xmlns:xlink="http://www.w3.org/1999/xlink" content-type="dwc:institutional_code" xlink:title="Senckenberg Forschungsinstitut Frankfurt" xlink:href="http://grbio.org/institution/forschungsinstitut-und-natur-museum-senckenberg" xlink:type="simple">SMF</named-content> 89554</td><td rowspan="1" colspan="1">–</td><td rowspan="1" colspan="1"/><td rowspan="1" colspan="1"/><td rowspan="1" colspan="1"/><td rowspan="1" colspan="1"/><td rowspan="1" colspan="1">2</td><td rowspan="1" colspan="1"/><td rowspan="1" colspan="1"/><td rowspan="1" colspan="1"/></tr><tr><td rowspan="1" colspan="1"><named-content xmlns:xlink="http://www.w3.org/1999/xlink" content-type="dwc:institutional_code" xlink:title="Senckenberg Forschungsinstitut Frankfurt" xlink:href="http://grbio.org/institution/forschungsinstitut-und-natur-museum-senckenberg" xlink:type="simple">SMF</named-content> 89769</td><td rowspan="1" colspan="1">Juv</td><td rowspan="1" colspan="1"/><td rowspan="1" colspan="1"/><td rowspan="1" colspan="1"/><td rowspan="1" colspan="1"/><td rowspan="1" colspan="1">3</td><td rowspan="1" colspan="1"/><td rowspan="1" colspan="1"/><td rowspan="1" colspan="1"/></tr><tr><td rowspan="1" colspan="1"><named-content xmlns:xlink="http://www.w3.org/1999/xlink" content-type="dwc:institutional_code" xlink:title="Senckenberg Forschungsinstitut Frankfurt" xlink:href="http://grbio.org/institution/forschungsinstitut-und-natur-museum-senckenberg" xlink:type="simple">SMF</named-content> 89953</td><td rowspan="1" colspan="1">Juv</td><td rowspan="1" colspan="1"/><td rowspan="1" colspan="1"/><td rowspan="1" colspan="1"/><td rowspan="1" colspan="1"/><td rowspan="1" colspan="1">2</td><td rowspan="1" colspan="1"/><td rowspan="1" colspan="1"/><td rowspan="1" colspan="1"/></tr><tr><td rowspan="1" colspan="1"><abbrev xmlns:xlink="http://www.w3.org/1999/xlink" xlink:title="Museo Herpetológico de Chiriquí" id="ABBRID0E3RAI" xlink:type="simple">MHCH</abbrev> 3123</td><td rowspan="1" colspan="1">F</td><td rowspan="1" colspan="1"/><td rowspan="1" colspan="1"/><td rowspan="1" colspan="1"/><td rowspan="1" colspan="1"/><td rowspan="1" colspan="1">2</td><td rowspan="1" colspan="1"/><td rowspan="1" colspan="1"/><td rowspan="1" colspan="1"/></tr><tr><td rowspan="1" colspan="1"><named-content xmlns:xlink="http://www.w3.org/1999/xlink" content-type="dwc:institutional_code" xlink:title="Smithsonian National Museum" xlink:href="http://grbio.org/institution/smithsonian-institution-national-museum-natural-history-0" xlink:type="simple">USNM</named-content> 579820</td><td rowspan="1" colspan="1">F</td><td rowspan="1" colspan="1">1 upp</td><td rowspan="1" colspan="1">1 upp</td><td rowspan="1" colspan="1">0</td><td rowspan="1" colspan="1">0</td><td rowspan="1" colspan="1">3</td><td rowspan="1" colspan="1">3</td><td rowspan="1" colspan="1">0</td><td rowspan="1" colspan="1">0</td></tr><tr><td rowspan="1" colspan="1"><named-content xmlns:xlink="http://www.w3.org/1999/xlink" content-type="dwc:institutional_code" xlink:title="Smithsonian National Museum" xlink:href="http://grbio.org/institution/smithsonian-institution-national-museum-natural-history-0" xlink:type="simple">USNM</named-content> 579822</td><td rowspan="1" colspan="1">F</td><td rowspan="1" colspan="1">1 upp</td><td rowspan="1" colspan="1">1 upp</td><td rowspan="1" colspan="1">0</td><td rowspan="1" colspan="1">0</td><td rowspan="1" colspan="1">2</td><td rowspan="1" colspan="1">2</td><td rowspan="1" colspan="1">0</td><td rowspan="1" colspan="1">0</td></tr><tr><td rowspan="1" colspan="1"><named-content xmlns:xlink="http://www.w3.org/1999/xlink" content-type="dwc:institutional_code" xlink:title="Smithsonian National Museum" xlink:href="http://grbio.org/institution/smithsonian-institution-national-museum-natural-history-0" xlink:type="simple">USNM</named-content> 579827</td><td rowspan="1" colspan="1">F</td><td rowspan="1" colspan="1">1 upp</td><td rowspan="1" colspan="1">1 upp</td><td rowspan="1" colspan="1">0</td><td rowspan="1" colspan="1">0</td><td rowspan="1" colspan="1">2</td><td rowspan="1" colspan="1">2</td><td rowspan="1" colspan="1">0</td><td rowspan="1" colspan="1">0</td></tr><tr><td rowspan="1" colspan="1"><named-content xmlns:xlink="http://www.w3.org/1999/xlink" content-type="dwc:institutional_code" xlink:title="Smithsonian National Museum" xlink:href="http://grbio.org/institution/smithsonian-institution-national-museum-natural-history-0" xlink:type="simple">USNM</named-content> 579826</td><td rowspan="1" colspan="1">F</td><td rowspan="1" colspan="1">1 upp</td><td rowspan="1" colspan="1">1 upp</td><td rowspan="1" colspan="1">0</td><td rowspan="1" colspan="1">0</td><td rowspan="1" colspan="1">3</td><td rowspan="1" colspan="1">3</td><td rowspan="1" colspan="1">0</td><td rowspan="1" colspan="1">0</td></tr><tr><td rowspan="1" colspan="1"><named-content xmlns:xlink="http://www.w3.org/1999/xlink" content-type="dwc:institutional_code" xlink:title="Smithsonian National Museum" xlink:href="http://grbio.org/institution/smithsonian-institution-national-museum-natural-history-0" xlink:type="simple">USNM</named-content> 579813</td><td rowspan="1" colspan="1">F</td><td rowspan="1" colspan="1">1 upp</td><td rowspan="1" colspan="1">1 upp</td><td rowspan="1" colspan="1">0</td><td rowspan="1" colspan="1">0</td><td rowspan="1" colspan="1">2</td><td rowspan="1" colspan="1">2</td><td rowspan="1" colspan="1">0</td><td rowspan="1" colspan="1">0</td></tr><tr><td rowspan="1" colspan="1"><named-content xmlns:xlink="http://www.w3.org/1999/xlink" content-type="dwc:institutional_code" xlink:title="Smithsonian National Museum" xlink:href="http://grbio.org/institution/smithsonian-institution-national-museum-natural-history-0" xlink:type="simple">USNM</named-content> 579825</td><td rowspan="1" colspan="1">F</td><td rowspan="1" colspan="1">1 upp</td><td rowspan="1" colspan="1">1 upp</td><td rowspan="1" colspan="1">0</td><td rowspan="1" colspan="1">0</td><td rowspan="1" colspan="1">3</td><td rowspan="1" colspan="1">3</td><td rowspan="1" colspan="1">0</td><td rowspan="1" colspan="1">0</td></tr><tr><td rowspan="1" colspan="1"><named-content xmlns:xlink="http://www.w3.org/1999/xlink" content-type="dwc:institutional_code" xlink:title="Smithsonian National Museum" xlink:href="http://grbio.org/institution/smithsonian-institution-national-museum-natural-history-0" xlink:type="simple">USNM</named-content> 579808</td><td rowspan="1" colspan="1">F</td><td rowspan="1" colspan="1">1 upp</td><td rowspan="1" colspan="1">1 upp</td><td rowspan="1" colspan="1">0</td><td rowspan="1" colspan="1">0</td><td rowspan="1" colspan="1">2</td><td rowspan="1" colspan="1">2</td><td rowspan="1" colspan="1">0</td><td rowspan="1" colspan="1">0</td></tr><tr><td rowspan="1" colspan="1"><named-content xmlns:xlink="http://www.w3.org/1999/xlink" content-type="dwc:institutional_code" xlink:title="Smithsonian National Museum" xlink:href="http://grbio.org/institution/smithsonian-institution-national-museum-natural-history-0" xlink:type="simple">USNM</named-content> 579829**</td><td rowspan="1" colspan="1">F</td><td rowspan="1" colspan="1">1 upp</td><td rowspan="1" colspan="1">1 upp</td><td rowspan="1" colspan="1">0</td><td rowspan="1" colspan="1">0</td><td rowspan="1" colspan="1">2</td><td rowspan="1" colspan="1">2</td><td rowspan="1" colspan="1">0</td><td rowspan="1" colspan="1">0</td></tr><tr><td rowspan="1" colspan="1"><named-content xmlns:xlink="http://www.w3.org/1999/xlink" content-type="dwc:institutional_code" xlink:title="Smithsonian National Museum" xlink:href="http://grbio.org/institution/smithsonian-institution-national-museum-natural-history-0" xlink:type="simple">USNM</named-content> 579824</td><td rowspan="1" colspan="1">F</td><td rowspan="1" colspan="1">1 upp</td><td rowspan="1" colspan="1">1 upp</td><td rowspan="1" colspan="1">0</td><td rowspan="1" colspan="1">0</td><td rowspan="1" colspan="1">1 upp/ 1 low</td><td rowspan="1" colspan="1">1 upp/ 1 low</td><td rowspan="1" colspan="1">0</td><td rowspan="1" colspan="1">0</td></tr><tr><td rowspan="1" colspan="1"><named-content xmlns:xlink="http://www.w3.org/1999/xlink" content-type="dwc:institutional_code" xlink:title="Smithsonian National Museum" xlink:href="http://grbio.org/institution/smithsonian-institution-national-museum-natural-history-0" xlink:type="simple">USNM</named-content> 579807</td><td rowspan="1" colspan="1">F</td><td rowspan="1" colspan="1">0</td><td rowspan="1" colspan="1">0</td><td rowspan="1" colspan="1">0</td><td rowspan="1" colspan="1">0</td><td rowspan="1" colspan="1">2</td><td rowspan="1" colspan="1">2</td><td rowspan="1" colspan="1">0</td><td rowspan="1" colspan="1">0</td></tr><tr><td rowspan="1" colspan="1"><named-content xmlns:xlink="http://www.w3.org/1999/xlink" content-type="dwc:institutional_code" xlink:title="Smithsonian National Museum" xlink:href="http://grbio.org/institution/smithsonian-institution-national-museum-natural-history-0" xlink:type="simple">USNM</named-content> 579823</td><td rowspan="1" colspan="1">F</td><td rowspan="1" colspan="1">1 upp</td><td rowspan="1" colspan="1">1 upp</td><td rowspan="1" colspan="1">0</td><td rowspan="1" colspan="1">0</td><td rowspan="1" colspan="1">2</td><td rowspan="1" colspan="1">2</td><td rowspan="1" colspan="1">0</td><td rowspan="1" colspan="1">0</td></tr><tr><td rowspan="1" colspan="1"><named-content xmlns:xlink="http://www.w3.org/1999/xlink" content-type="dwc:institutional_code" xlink:title="Smithsonian National Museum" xlink:href="http://grbio.org/institution/smithsonian-institution-national-museum-natural-history-0" xlink:type="simple">USNM</named-content> 579810</td><td rowspan="1" colspan="1">F</td><td rowspan="1" colspan="1">1 upp</td><td rowspan="1" colspan="1">1 upp</td><td rowspan="1" colspan="1">0</td><td rowspan="1" colspan="1">0</td><td rowspan="1" colspan="1">2</td><td rowspan="1" colspan="1">2</td><td rowspan="1" colspan="1">0</td><td rowspan="1" colspan="1">0</td></tr><tr><td rowspan="1" colspan="1"><named-content xmlns:xlink="http://www.w3.org/1999/xlink" content-type="dwc:institutional_code" xlink:title="Smithsonian National Museum" xlink:href="http://grbio.org/institution/smithsonian-institution-national-museum-natural-history-0" xlink:type="simple">USNM</named-content> 579814</td><td rowspan="1" colspan="1">F</td><td rowspan="1" colspan="1">1 upp</td><td rowspan="1" colspan="1">1 upp</td><td rowspan="1" colspan="1">0</td><td rowspan="1" colspan="1">0</td><td rowspan="1" colspan="1">2</td><td rowspan="1" colspan="1">2</td><td rowspan="1" colspan="1">0</td><td rowspan="1" colspan="1">0</td></tr><tr><td rowspan="1" colspan="1"><named-content xmlns:xlink="http://www.w3.org/1999/xlink" content-type="dwc:institutional_code" xlink:title="Smithsonian National Museum" xlink:href="http://grbio.org/institution/smithsonian-institution-national-museum-natural-history-0" xlink:type="simple">USNM</named-content> 579809</td><td rowspan="1" colspan="1">F</td><td rowspan="1" colspan="1">1 upp</td><td rowspan="1" colspan="1">1 upp</td><td rowspan="1" colspan="1">0</td><td rowspan="1" colspan="1">0</td><td rowspan="1" colspan="1">2</td><td rowspan="1" colspan="1">1 upp/ 1 low</td><td rowspan="1" colspan="1">0</td><td rowspan="1" colspan="1">0</td></tr><tr><td rowspan="1" colspan="1"><named-content xmlns:xlink="http://www.w3.org/1999/xlink" content-type="dwc:institutional_code" xlink:title="Smithsonian National Museum" xlink:href="http://grbio.org/institution/smithsonian-institution-national-museum-natural-history-0" xlink:type="simple">USNM</named-content> 579828*</td><td rowspan="1" colspan="1">F</td><td rowspan="1" colspan="1">1 upp</td><td rowspan="1" colspan="1">1 upp</td><td rowspan="1" colspan="1">0</td><td rowspan="1" colspan="1">0</td><td rowspan="1" colspan="1">2</td><td rowspan="1" colspan="1">2</td><td rowspan="1" colspan="1">0</td><td rowspan="1" colspan="1">0</td></tr><tr><td rowspan="1" colspan="1"><named-content xmlns:xlink="http://www.w3.org/1999/xlink" content-type="dwc:institutional_code" xlink:title="Smithsonian National Museum" xlink:href="http://grbio.org/institution/smithsonian-institution-national-museum-natural-history-0" xlink:type="simple">USNM</named-content> 579816</td><td rowspan="1" colspan="1">M</td><td rowspan="1" colspan="1">1 upp</td><td rowspan="1" colspan="1">1 upp</td><td rowspan="1" colspan="1">0</td><td rowspan="1" colspan="1">0</td><td rowspan="1" colspan="1">3</td><td rowspan="1" colspan="1">3</td><td rowspan="1" colspan="1">0</td><td rowspan="1" colspan="1">0</td></tr><tr><td rowspan="1" colspan="1"><named-content xmlns:xlink="http://www.w3.org/1999/xlink" content-type="dwc:institutional_code" xlink:title="Smithsonian National Museum" xlink:href="http://grbio.org/institution/smithsonian-institution-national-museum-natural-history-0" xlink:type="simple">USNM</named-content> 579815</td><td rowspan="1" colspan="1">M</td><td rowspan="1" colspan="1">1 upp/ 1 low</td><td rowspan="1" colspan="1">1 upp/ 1 low</td><td rowspan="1" colspan="1">0</td><td rowspan="1" colspan="1">0</td><td rowspan="1" colspan="1">3</td><td rowspan="1" colspan="1">3</td><td rowspan="1" colspan="1">0</td><td rowspan="1" colspan="1">0</td></tr><tr><td rowspan="1" colspan="1"><named-content xmlns:xlink="http://www.w3.org/1999/xlink" content-type="dwc:institutional_code" xlink:title="Smithsonian National Museum" xlink:href="http://grbio.org/institution/smithsonian-institution-national-museum-natural-history-0" xlink:type="simple">USNM</named-content> 579812</td><td rowspan="1" colspan="1">M</td><td rowspan="1" colspan="1">1 upp</td><td rowspan="1" colspan="1">1 upp</td><td rowspan="1" colspan="1">0</td><td rowspan="1" colspan="1">0</td><td rowspan="1" colspan="1">2</td><td rowspan="1" colspan="1">2</td><td rowspan="1" colspan="1">0</td><td rowspan="1" colspan="1">0</td></tr><tr><td rowspan="1" colspan="1"><named-content xmlns:xlink="http://www.w3.org/1999/xlink" content-type="dwc:institutional_code" xlink:title="Smithsonian National Museum" xlink:href="http://grbio.org/institution/smithsonian-institution-national-museum-natural-history-0" xlink:type="simple">USNM</named-content> 579819</td><td rowspan="1" colspan="1">M</td><td rowspan="1" colspan="1">2</td><td rowspan="1" colspan="1">1 upp/ 1 low</td><td rowspan="1" colspan="1">0</td><td rowspan="1" colspan="1">0</td><td rowspan="1" colspan="1">3</td><td rowspan="1" colspan="1">2</td><td rowspan="1" colspan="1">0</td><td rowspan="1" colspan="1">0</td></tr><tr><td rowspan="1" colspan="1"><named-content xmlns:xlink="http://www.w3.org/1999/xlink" content-type="dwc:institutional_code" xlink:title="Smithsonian National Museum" xlink:href="http://grbio.org/institution/smithsonian-institution-national-museum-natural-history-0" xlink:type="simple">USNM</named-content> 579811</td><td rowspan="1" colspan="1">M</td><td rowspan="1" colspan="1">1 upp</td><td rowspan="1" colspan="1">1 upp</td><td rowspan="1" colspan="1">0</td><td rowspan="1" colspan="1">0</td><td rowspan="1" colspan="1">2</td><td rowspan="1" colspan="1">2</td><td rowspan="1" colspan="1">0</td><td rowspan="1" colspan="1">0</td></tr><tr><td rowspan="1" colspan="1"><named-content xmlns:xlink="http://www.w3.org/1999/xlink" content-type="dwc:institutional_code" xlink:title="Smithsonian National Museum" xlink:href="http://grbio.org/institution/smithsonian-institution-national-museum-natural-history-0" xlink:type="simple">USNM</named-content> 579817</td><td rowspan="1" colspan="1">M</td><td rowspan="1" colspan="1">1 upp</td><td rowspan="1" colspan="1">1 upp</td><td rowspan="1" colspan="1">0</td><td rowspan="1" colspan="1">0</td><td rowspan="1" colspan="1">2</td><td rowspan="1" colspan="1">1 upp/ 1 low</td><td rowspan="1" colspan="1">0</td><td rowspan="1" colspan="1">0</td></tr><tr><td rowspan="1" colspan="1"><abbrev xmlns:xlink="http://www.w3.org/1999/xlink" xlink:title="Museo Herpetológico de Chiriquí" id="ABBRID0EUKBI" xlink:type="simple">MHCH</abbrev> 2311</td><td rowspan="1" colspan="1">M</td><td rowspan="1" colspan="1"/><td rowspan="1" colspan="1"/><td rowspan="1" colspan="1"/><td rowspan="1" colspan="1"/><td rowspan="1" colspan="1">4</td><td rowspan="1" colspan="1"/><td rowspan="1" colspan="1"/><td rowspan="1" colspan="1"/></tr><tr><td rowspan="1" colspan="1"><named-content xmlns:xlink="http://www.w3.org/1999/xlink" content-type="dwc:institutional_code" xlink:title="Senckenberg Forschungsinstitut Frankfurt" xlink:href="http://grbio.org/institution/forschungsinstitut-und-natur-museum-senckenberg" xlink:type="simple">SMF</named-content> 89551</td><td rowspan="1" colspan="1">M</td><td rowspan="1" colspan="1"/><td rowspan="1" colspan="1"/><td rowspan="1" colspan="1"/><td rowspan="1" colspan="1"/><td rowspan="1" colspan="1">2</td><td rowspan="1" colspan="1"/><td rowspan="1" colspan="1"/><td rowspan="1" colspan="1"/></tr><tr><td rowspan="1" colspan="1"><named-content xmlns:xlink="http://www.w3.org/1999/xlink" content-type="dwc:institutional_code" xlink:title="Senckenberg Forschungsinstitut Frankfurt" xlink:href="http://grbio.org/institution/forschungsinstitut-und-natur-museum-senckenberg" xlink:type="simple">SMF</named-content> 89552</td><td rowspan="1" colspan="1">M</td><td rowspan="1" colspan="1"/><td rowspan="1" colspan="1"/><td rowspan="1" colspan="1"/><td rowspan="1" colspan="1"/><td rowspan="1" colspan="1">3</td><td rowspan="1" colspan="1"/><td rowspan="1" colspan="1"/><td rowspan="1" colspan="1"/></tr><tr><td rowspan="1" colspan="1"><named-content xmlns:xlink="http://www.w3.org/1999/xlink" content-type="dwc:institutional_code" xlink:title="Senckenberg Forschungsinstitut Frankfurt" xlink:href="http://grbio.org/institution/forschungsinstitut-und-natur-museum-senckenberg" xlink:type="simple">SMF</named-content> 89553</td><td rowspan="1" colspan="1">M</td><td rowspan="1" colspan="1"/><td rowspan="1" colspan="1"/><td rowspan="1" colspan="1"/><td rowspan="1" colspan="1"/><td rowspan="1" colspan="1">3</td><td rowspan="1" colspan="1"/><td rowspan="1" colspan="1"/><td rowspan="1" colspan="1"/></tr><tr><td rowspan="1" colspan="1"><named-content xmlns:xlink="http://www.w3.org/1999/xlink" content-type="dwc:institutional_code" xlink:title="Senckenberg Forschungsinstitut Frankfurt" xlink:href="http://grbio.org/institution/forschungsinstitut-und-natur-museum-senckenberg" xlink:type="simple">SMF</named-content> 90036</td><td rowspan="1" colspan="1">M</td><td rowspan="1" colspan="1"/><td rowspan="1" colspan="1"/><td rowspan="1" colspan="1"/><td rowspan="1" colspan="1"/><td rowspan="1" colspan="1">3</td><td rowspan="1" colspan="1"/><td rowspan="1" colspan="1"/><td rowspan="1" colspan="1"/></tr><tr><td rowspan="1" colspan="1"><named-content xmlns:xlink="http://www.w3.org/1999/xlink" content-type="dwc:institutional_code" xlink:title="Senckenberg Forschungsinstitut Frankfurt" xlink:href="http://grbio.org/institution/forschungsinstitut-und-natur-museum-senckenberg" xlink:type="simple">SMF</named-content> 97346</td><td rowspan="1" colspan="1">M</td><td rowspan="1" colspan="1"/><td rowspan="1" colspan="1"/><td rowspan="1" colspan="1"/><td rowspan="1" colspan="1"/><td rowspan="1" colspan="1">3</td><td rowspan="1" colspan="1"/><td rowspan="1" colspan="1"/><td rowspan="1" colspan="1"/></tr></tbody></table></table-wrap><fig id="F7" position="float" orientation="portrait"><object-id xmlns:xlink="http://www.w3.org/1999/xlink" content-type="doi" xlink:type="simple">10.3897/zookeys.1145.96616.figure7</object-id><object-id xmlns:xlink="http://www.w3.org/1999/xlink" content-type="arpha" xlink:type="simple">C0350ED9-37E1-5519-AAEE-03FEA178506D</object-id><label>Figure 7.</label><caption><p>Illustration of the head scales of a <italic><tp:taxon-name><tp:taxon-name-part taxon-name-part-type="genus" reg="Dipsas">Dipsas</tp:taxon-name-part><tp:taxon-name-part taxon-name-part-type="species" reg="aparatiritos">aparatiritos</tp:taxon-name-part></tp:taxon-name></italic> sp. nov. (<named-content xmlns:xlink="http://www.w3.org/1999/xlink" content-type="dwc:institutional_code" xlink:title="Smithsonian National Museum" xlink:href="http://grbio.org/institution/smithsonian-institution-national-museum-natural-history-0" xlink:type="simple">USNM</named-content> 579810). Drawings by Shannon Bowley Christensen.</p></caption><graphic xmlns:xlink="http://www.w3.org/1999/xlink" xlink:href="zookeys-1145-131_article-96616__-g007.jpg" position="float" orientation="portrait" xlink:type="simple" id="oo_805207.jpg"><uri content-type="original_file" xlink:type="simple">https://binary.pensoft.net/fig/805207</uri></graphic></fig></tp:treatment-sec><tp:treatment-sec sec-type="Hemipenial morphology" id="SECID0EDSBI"><title>Hemipenial morphology.</title><p>Description based on the hemipenes fully everted, but not completely expanded, for the specimen <named-content xmlns:xlink="http://www.w3.org/1999/xlink" content-type="dwc:institutional_code" xlink:title="Smithsonian National Museum" xlink:href="http://grbio.org/institution/smithsonian-institution-national-museum-natural-history-0" xlink:type="simple">USNM</named-content> 579815 (Fig. <xref ref-type="fig" rid="F8">8</xref>). Distal end of retractor muscle divided, hemipenis unilobed, unicapitate and unicalyculate; capitulum with papillate and spinulate calyces, it covers approximately the distal half of the organ in the sulcate face, and the distal one-third in the asulcate; the inferior capitular edge of the sulcate face is V-shape, and in the asulcate face the capitular arch is present. In both faces, the hemipenial body is covered by a few small spines, and mostly by medium-sized spines which have curved and robust tips. The base of the organ also is covered by dispersed little spinules on both faces; there is not an evident nude pocket, and there are two spines of similar size on the asulcate side. The sulcus spermaticus bifurcates at the base of the capitulum; both branches diverge and extend diagonally oriented, and end at the distal edge of the lateral face of the organ.</p><fig id="F8" position="float" orientation="portrait"><object-id xmlns:xlink="http://www.w3.org/1999/xlink" content-type="doi" xlink:type="simple">10.3897/zookeys.1145.96616.figure8</object-id><object-id xmlns:xlink="http://www.w3.org/1999/xlink" content-type="arpha" xlink:type="simple">14D1A630-B9D2-5710-97FC-676A4221457C</object-id><label>Figure 8.</label><caption><p>Hemipenes of <italic><tp:taxon-name><tp:taxon-name-part taxon-name-part-type="genus" reg="Dipsas">Dipsas</tp:taxon-name-part><tp:taxon-name-part taxon-name-part-type="species" reg="aparatiritos">aparatiritos</tp:taxon-name-part></tp:taxon-name></italic> sp. nov. <named-content xmlns:xlink="http://www.w3.org/1999/xlink" content-type="dwc:institutional_code" xlink:title="Smithsonian National Museum" xlink:href="http://grbio.org/institution/smithsonian-institution-national-museum-natural-history-0" xlink:type="simple">USNM</named-content> 579815 <bold>a</bold> sulcate face <bold>b, d</bold> lateral faces <bold>c</bold> asulcate face. Photographs by James Poindexter.</p></caption><graphic xmlns:xlink="http://www.w3.org/1999/xlink" xlink:href="zookeys-1145-131_article-96616__-g008.jpg" position="float" orientation="portrait" xlink:type="simple" id="oo_805208.jpg"><uri content-type="original_file" xlink:type="simple">https://binary.pensoft.net/fig/805208</uri></graphic></fig></tp:treatment-sec><tp:treatment-sec sec-type="comparisons" id="SECID0ETTBI"><title>Comparisons.</title><p><italic><tp:taxon-name><tp:taxon-name-part taxon-name-part-type="genus" reg="Dipsas">Dipsas</tp:taxon-name-part><tp:taxon-name-part taxon-name-part-type="species" reg="aparatiritos">aparatiritos</tp:taxon-name-part></tp:taxon-name></italic> sp. nov. can be distinguished from all other similar or related species by the following combination of characters: 15 dorsal scale rows; one upper preoculars; two or three postoculars; temporals 1+2; seven or eight supralabials, fourth and fifth contacting the orbit; eight or nine infralabials, no infralabials in contact behind mental; vertebral row moderately enlarged; 191–196 ventrals in males, and 177–197 in females; 129–136 subcaudals in males, and 111–131 in females; by the alternating dark brown and tan brown bands running the length of the body, including the tail.</p><p><italic><tp:taxon-name><tp:taxon-name-part taxon-name-part-type="genus" reg="Dipsas">Dipsas</tp:taxon-name-part><tp:taxon-name-part taxon-name-part-type="species" reg="aparatiritos">aparatiritos</tp:taxon-name-part></tp:taxon-name></italic> sp. nov. differs from the majority of its congeners by having the nasal scale fused with the first supralabial, anterior infralabials separated by a pair of (rarely fused) small postmentals, and temporals usually entering the orbit. <italic><tp:taxon-name><tp:taxon-name-part taxon-name-part-type="genus" reg="Dipsas">Dipsas</tp:taxon-name-part><tp:taxon-name-part taxon-name-part-type="species" reg="aparatiritos">aparatiritos</tp:taxon-name-part></tp:taxon-name></italic> sp. nov. shares with the other Central American species of the genus the number of dorsal scales rows (15-15-15), except with <italic><tp:taxon-name><tp:taxon-name-part taxon-name-part-type="genus" reg="Dipsas">D.</tp:taxon-name-part><tp:taxon-name-part taxon-name-part-type="species" reg="gaigeae">gaigeae</tp:taxon-name-part></tp:taxon-name></italic> Oliver (13-13-13); number of temporals (1+2+ 2); absence of preoculars, except <italic><tp:taxon-name><tp:taxon-name-part taxon-name-part-type="genus" reg="Dipsas">D.</tp:taxon-name-part><tp:taxon-name-part taxon-name-part-type="species" reg="brevifacies">brevifacies</tp:taxon-name-part></tp:taxon-name></italic> Cope (1, 2 or 3); and number of postoculars (2,3), except <italic><tp:taxon-name><tp:taxon-name-part taxon-name-part-type="genus" reg="Dipsas">D.</tp:taxon-name-part><tp:taxon-name-part taxon-name-part-type="species" reg="temporalis">temporalis</tp:taxon-name-part></tp:taxon-name></italic> Werner (3,4). The number of infralabials (9–10) is in the range of all Panamanian species, but the infralabial scales in contact behind mental (0) differs from all species, except with <italic><tp:taxon-name><tp:taxon-name-part taxon-name-part-type="genus" reg="Dipsas">D.</tp:taxon-name-part><tp:taxon-name-part taxon-name-part-type="species" reg="temporalis">temporalis</tp:taxon-name-part></tp:taxon-name></italic>. The number of supralabials (7–8) is within the variation found in <italic><tp:taxon-name><tp:taxon-name-part taxon-name-part-type="genus" reg="Dipsas">D.</tp:taxon-name-part><tp:taxon-name-part taxon-name-part-type="species" reg="gaigeae">gaigeae</tp:taxon-name-part></tp:taxon-name></italic> (7–8), <italic><tp:taxon-name><tp:taxon-name-part taxon-name-part-type="genus" reg="Dipsas">D.</tp:taxon-name-part><tp:taxon-name-part taxon-name-part-type="species" reg="nicholsi">nicholsi</tp:taxon-name-part></tp:taxon-name></italic> (7–9), <italic><tp:taxon-name><tp:taxon-name-part taxon-name-part-type="genus" reg="Dipsas">D.</tp:taxon-name-part><tp:taxon-name-part taxon-name-part-type="species" reg="temporalis">temporalis</tp:taxon-name-part></tp:taxon-name></italic> (6–8), and <italic><tp:taxon-name><tp:taxon-name-part taxon-name-part-type="genus" reg="Dipsas">D.</tp:taxon-name-part><tp:taxon-name-part taxon-name-part-type="species" reg="tenuissima">tenuissima</tp:taxon-name-part></tp:taxon-name></italic> Taylor (8), but differs from <italic><tp:taxon-name><tp:taxon-name-part taxon-name-part-type="genus" reg="Dipsas">D.</tp:taxon-name-part><tp:taxon-name-part taxon-name-part-type="species" reg="articulata">articulata</tp:taxon-name-part></tp:taxon-name></italic> Cope, <italic><tp:taxon-name><tp:taxon-name-part taxon-name-part-type="genus" reg="Dipsas">D.</tp:taxon-name-part><tp:taxon-name-part taxon-name-part-type="species" reg="bicolor">bicolor</tp:taxon-name-part></tp:taxon-name></italic> Günther, <italic><tp:taxon-name><tp:taxon-name-part taxon-name-part-type="genus" reg="Dipsas">D.</tp:taxon-name-part><tp:taxon-name-part taxon-name-part-type="species" reg="brevifacies">brevifacies</tp:taxon-name-part></tp:taxon-name></italic>, and <italic><tp:taxon-name><tp:taxon-name-part taxon-name-part-type="genus" reg="Dipsas">D.</tp:taxon-name-part><tp:taxon-name-part taxon-name-part-type="species" reg="viguieri">viguieri</tp:taxon-name-part></tp:taxon-name></italic> Bocourt (9–10); the supralabials scales in contact with the eye (4–5) also are in the variation found in the other species (Table <xref ref-type="table" rid="T4">4</xref>). The vertebral row is enlarged moderately as in <italic><tp:taxon-name><tp:taxon-name-part taxon-name-part-type="genus" reg="Dipsas">D.</tp:taxon-name-part><tp:taxon-name-part taxon-name-part-type="species" reg="nicholsi">nicholsi</tp:taxon-name-part></tp:taxon-name></italic> and <italic><tp:taxon-name><tp:taxon-name-part taxon-name-part-type="genus" reg="Dipsas">D.</tp:taxon-name-part><tp:taxon-name-part taxon-name-part-type="species" reg="temporalis">temporalis</tp:taxon-name-part></tp:taxon-name></italic>, and it different from the other species where it is scarcely enlarged. The number of ventral scales of males and females of <italic><tp:taxon-name><tp:taxon-name-part taxon-name-part-type="genus" reg="Dipsas">Dipsas</tp:taxon-name-part><tp:taxon-name-part taxon-name-part-type="species" reg="aparatiritos">aparatiritos</tp:taxon-name-part></tp:taxon-name></italic> sp. nov.is larger than <italic><tp:taxon-name><tp:taxon-name-part taxon-name-part-type="genus" reg="Dipsas">D.</tp:taxon-name-part><tp:taxon-name-part taxon-name-part-type="species" reg="brevifacies">brevifacies</tp:taxon-name-part></tp:taxon-name></italic> and <italic><tp:taxon-name><tp:taxon-name-part taxon-name-part-type="genus" reg="Dipsas">D.</tp:taxon-name-part><tp:taxon-name-part taxon-name-part-type="species" reg="gaigeae">gaigeae</tp:taxon-name-part></tp:taxon-name></italic> and fewer than <italic><tp:taxon-name><tp:taxon-name-part taxon-name-part-type="genus" reg="Dipsas">D.</tp:taxon-name-part><tp:taxon-name-part taxon-name-part-type="species" reg="articulata">articulata</tp:taxon-name-part></tp:taxon-name></italic>, <italic><tp:taxon-name><tp:taxon-name-part taxon-name-part-type="genus" reg="Dipsas">D.</tp:taxon-name-part><tp:taxon-name-part taxon-name-part-type="species" reg="tenuissima">tenuissima</tp:taxon-name-part></tp:taxon-name></italic> and the males of <italic><tp:taxon-name><tp:taxon-name-part taxon-name-part-type="genus" reg="Dipsas">D.</tp:taxon-name-part><tp:taxon-name-part taxon-name-part-type="species" reg="temporalis">temporalis</tp:taxon-name-part></tp:taxon-name></italic>, while overlapping with <italic><tp:taxon-name><tp:taxon-name-part taxon-name-part-type="genus" reg="Dipsas">D.</tp:taxon-name-part><tp:taxon-name-part taxon-name-part-type="species" reg="bicolor">bicolor</tp:taxon-name-part></tp:taxon-name></italic>, <italic><tp:taxon-name><tp:taxon-name-part taxon-name-part-type="genus" reg="Dipsas">D.</tp:taxon-name-part><tp:taxon-name-part taxon-name-part-type="species" reg="nicholsi">nicholsi</tp:taxon-name-part></tp:taxon-name></italic>, <italic><tp:taxon-name><tp:taxon-name-part taxon-name-part-type="genus" reg="Dipsas">D.</tp:taxon-name-part><tp:taxon-name-part taxon-name-part-type="species" reg="viguieri">viguieri</tp:taxon-name-part></tp:taxon-name></italic>, and the females of <italic><tp:taxon-name><tp:taxon-name-part taxon-name-part-type="genus" reg="Dipsas">D.</tp:taxon-name-part><tp:taxon-name-part taxon-name-part-type="species" reg="temporalis">temporalis</tp:taxon-name-part></tp:taxon-name></italic> (Table <xref ref-type="table" rid="T2">2</xref>). The number of subcaudal scales of males and females is larger than <italic><tp:taxon-name><tp:taxon-name-part taxon-name-part-type="genus" reg="Dipsas">D.</tp:taxon-name-part><tp:taxon-name-part taxon-name-part-type="species" reg="brevifacies">brevifacies</tp:taxon-name-part></tp:taxon-name></italic>, <italic><tp:taxon-name><tp:taxon-name-part taxon-name-part-type="genus" reg="Dipsas">D.</tp:taxon-name-part><tp:taxon-name-part taxon-name-part-type="species" reg="gaigeae">gaigeae</tp:taxon-name-part></tp:taxon-name></italic>, <italic><tp:taxon-name><tp:taxon-name-part taxon-name-part-type="genus" reg="Dipsas">D.</tp:taxon-name-part><tp:taxon-name-part taxon-name-part-type="species" reg="nicholsi">nicholsi</tp:taxon-name-part></tp:taxon-name></italic>, and <italic><tp:taxon-name><tp:taxon-name-part taxon-name-part-type="genus" reg="Dipsas">D.</tp:taxon-name-part><tp:taxon-name-part taxon-name-part-type="species" reg="tenuissima">tenuissima</tp:taxon-name-part></tp:taxon-name></italic>, while overlapping with <italic><tp:taxon-name><tp:taxon-name-part taxon-name-part-type="genus" reg="Dipsas">D.</tp:taxon-name-part><tp:taxon-name-part taxon-name-part-type="species" reg="articulata">articulata</tp:taxon-name-part></tp:taxon-name></italic>, <italic><tp:taxon-name><tp:taxon-name-part taxon-name-part-type="genus" reg="Dipsas">D.</tp:taxon-name-part><tp:taxon-name-part taxon-name-part-type="species" reg="bicolor">bicolor</tp:taxon-name-part></tp:taxon-name></italic>, <italic><tp:taxon-name><tp:taxon-name-part taxon-name-part-type="genus" reg="Dipsas">D.</tp:taxon-name-part><tp:taxon-name-part taxon-name-part-type="species" reg="temporalis">temporalis</tp:taxon-name-part></tp:taxon-name></italic>, and <italic><tp:taxon-name><tp:taxon-name-part taxon-name-part-type="genus" reg="Dipsas">D.</tp:taxon-name-part><tp:taxon-name-part taxon-name-part-type="species" reg="viguieri">viguieri</tp:taxon-name-part></tp:taxon-name></italic> (Table <xref ref-type="table" rid="T4">4</xref>).</p><table-wrap id="T4" position="float" orientation="portrait"><label>Table 4.</label><caption><p>Scale counts, measurements and degree of enlargement of the vertebral row of the species of <italic><tp:taxon-name><tp:taxon-name-part taxon-name-part-type="genus" reg="Dipsas">Dipsas</tp:taxon-name-part></tp:taxon-name></italic> known to occur in Central America, combining data from the examined specimens listed in Appendix <xref ref-type="app" rid="app1">1</xref> and from references listed in Materials and methods. The values of the ventral and subcaudal counts are minimum and maximum.</p></caption><table id="TID0ETSBK" rules="all"><tbody><tr><th rowspan="1" colspan="1"/><th rowspan="1" colspan="1">
                      <italic>
                        <tp:taxon-name><tp:taxon-name-part taxon-name-part-type="genus" reg="Dipsas">D.</tp:taxon-name-part><tp:taxon-name-part taxon-name-part-type="species" reg="articulata">articulata</tp:taxon-name-part></tp:taxon-name>
                      </italic>
                    </th><th rowspan="1" colspan="1">
                      <italic>
                        <tp:taxon-name><tp:taxon-name-part taxon-name-part-type="genus" reg="Dipsas">D.</tp:taxon-name-part><tp:taxon-name-part taxon-name-part-type="species" reg="bicolor">bicolor</tp:taxon-name-part></tp:taxon-name>
                      </italic>
                    </th><th rowspan="1" colspan="1">
                      <italic>
                        <tp:taxon-name><tp:taxon-name-part taxon-name-part-type="genus" reg="Dipsas">D.</tp:taxon-name-part><tp:taxon-name-part taxon-name-part-type="species" reg="brevifacies">brevifacies</tp:taxon-name-part></tp:taxon-name>
                      </italic>
                    </th><th rowspan="1" colspan="1">
                      <italic>
                        <tp:taxon-name><tp:taxon-name-part taxon-name-part-type="genus" reg="Dipsas">D.</tp:taxon-name-part><tp:taxon-name-part taxon-name-part-type="species" reg="gaigeae">gaigeae</tp:taxon-name-part></tp:taxon-name>
                      </italic>
                    </th><th rowspan="1" colspan="1">
                      <italic>
                        <tp:taxon-name><tp:taxon-name-part taxon-name-part-type="genus" reg="Dipsas">D.</tp:taxon-name-part><tp:taxon-name-part taxon-name-part-type="species" reg="nicholsi">nicholsi</tp:taxon-name-part></tp:taxon-name>
                      </italic>
                    </th><th rowspan="1" colspan="1">
                      <italic>
                        <tp:taxon-name><tp:taxon-name-part taxon-name-part-type="genus" reg="Dipsas">D.</tp:taxon-name-part><tp:taxon-name-part taxon-name-part-type="species" reg="aparatiritos">aparatiritos</tp:taxon-name-part></tp:taxon-name>
                      </italic>
                    </th><th rowspan="1" colspan="1">
                      <italic>
                        <tp:taxon-name><tp:taxon-name-part taxon-name-part-type="genus" reg="Dipsas">D.</tp:taxon-name-part><tp:taxon-name-part taxon-name-part-type="species" reg="temporalis">temporalis</tp:taxon-name-part></tp:taxon-name>
                      </italic>
                    </th><th rowspan="1" colspan="1">
                      <italic>
                        <tp:taxon-name><tp:taxon-name-part taxon-name-part-type="genus" reg="Dipsas">D.</tp:taxon-name-part><tp:taxon-name-part taxon-name-part-type="species" reg="tenuissima">tenuissima</tp:taxon-name-part></tp:taxon-name>
                      </italic>
                    </th><th rowspan="1" colspan="1">
                      <italic>
                        <tp:taxon-name><tp:taxon-name-part taxon-name-part-type="genus" reg="Dipsas">D.</tp:taxon-name-part><tp:taxon-name-part taxon-name-part-type="species" reg="viguieri">viguieri</tp:taxon-name-part></tp:taxon-name>
                      </italic>
                    </th></tr><tr><td rowspan="1" colspan="1">
                      <bold>Dorsals</bold>
                    </td><td rowspan="1" colspan="1">15-15-15</td><td rowspan="1" colspan="1">15-15-15</td><td rowspan="1" colspan="1">15-15-15</td><td rowspan="1" colspan="1">13-13-13</td><td rowspan="1" colspan="1">15-15-15</td><td rowspan="1" colspan="1">15-15-15</td><td rowspan="1" colspan="1">15-15-15</td><td rowspan="1" colspan="1">15-15-15</td><td rowspan="1" colspan="1">15-15-15</td></tr><tr><td rowspan="1" colspan="1">
                      <bold>Ventrals</bold>
                    </td><td rowspan="1" colspan="1">M 198–217 F 195–210</td><td rowspan="1" colspan="1">M 195–199 F 185–199</td><td rowspan="1" colspan="1">M 167–181 F 166-174</td><td rowspan="1" colspan="1">M 162–166 F 163–167</td><td rowspan="1" colspan="1">M 192–210 F186–201</td><td rowspan="1" colspan="1">M 190–196F 177–197</td><td rowspan="1" colspan="1">M 197–208 F 184–192</td><td rowspan="1" colspan="1">M 225 F 227</td><td rowspan="1" colspan="1">M 196–211 F 190–206</td></tr><tr><td rowspan="1" colspan="1">
                      <bold>Subcaudals</bold>
                    </td><td rowspan="1" colspan="1">M 115–135 F 108–118</td><td rowspan="1" colspan="1">M 129–132 F 111–129</td><td rowspan="1" colspan="1">M 71–102 F 69–87</td><td rowspan="1" colspan="1">M 64–72 F 53–62</td><td rowspan="1" colspan="1">M 81–100 F 84–97</td><td rowspan="1" colspan="1">M 122–136F 111–131</td><td rowspan="1" colspan="1">M 120–132 F 120–123</td><td rowspan="1" colspan="1">M 99 Fno data</td><td rowspan="1" colspan="1">M 113–129 F 102–126</td></tr><tr><td rowspan="1" colspan="1">
                      <bold>Preoculars</bold>
                    </td><td rowspan="1" colspan="1">0</td><td rowspan="1" colspan="1">0</td><td rowspan="1" colspan="1">1, 2, 3</td><td rowspan="1" colspan="1">0</td><td rowspan="1" colspan="1">0</td><td rowspan="1" colspan="1">0</td><td rowspan="1" colspan="1">0</td><td rowspan="1" colspan="1">0</td><td rowspan="1" colspan="1">0</td></tr><tr><td rowspan="1" colspan="1">
                      <bold>Postoculars</bold>
                    </td><td rowspan="1" colspan="1">2–3</td><td rowspan="1" colspan="1">2–3</td><td rowspan="1" colspan="1">3</td><td rowspan="1" colspan="1">2</td><td rowspan="1" colspan="1">2</td><td rowspan="1" colspan="1">2–3</td><td rowspan="1" colspan="1">3–4</td><td rowspan="1" colspan="1">3</td><td rowspan="1" colspan="1">2–3</td></tr><tr><td rowspan="1" colspan="1">
                      <bold>Supralabials</bold>
                    </td><td rowspan="1" colspan="1">9–10</td><td rowspan="1" colspan="1">10</td><td rowspan="1" colspan="1">9–10</td><td rowspan="1" colspan="1">7–8</td><td rowspan="1" colspan="1">7–9</td><td rowspan="1" colspan="1">7–8</td><td rowspan="1" colspan="1">6–8</td><td rowspan="1" colspan="1">8</td><td rowspan="1" colspan="1">9–10</td></tr><tr><td rowspan="1" colspan="1">
                      <bold>Supralabials contacting eye</bold>
                    </td><td rowspan="1" colspan="1">[4,5] [5,6]</td><td rowspan="1" colspan="1">[4,5,6,7]</td><td rowspan="1" colspan="1">[4,5]</td><td rowspan="1" colspan="1">[3,4]</td><td rowspan="1" colspan="1">[3,4] [4,5]</td><td rowspan="1" colspan="1">[4,5]</td><td rowspan="1" colspan="1">[3,4] [4,5]</td><td rowspan="1" colspan="1">[4,5]</td><td rowspan="1" colspan="1">[4,5] [5,6]</td></tr><tr><td rowspan="1" colspan="1">
                      <bold>Infralabials</bold>
                    </td><td rowspan="1" colspan="1">10–13</td><td rowspan="1" colspan="1">10–12</td><td rowspan="1" colspan="1">9–13</td><td rowspan="1" colspan="1">7–9</td><td rowspan="1" colspan="1">10–13</td><td rowspan="1" colspan="1">9–10</td><td rowspan="1" colspan="1">8–13</td><td rowspan="1" colspan="1">9–10</td><td rowspan="1" colspan="1">9–12</td></tr><tr><td rowspan="1" colspan="1">
                      <bold>Infralabials in contact</bold>
                    </td><td rowspan="1" colspan="1">[1,1]</td><td rowspan="1" colspan="1">[1,1]</td><td rowspan="1" colspan="1">[2,2]</td><td rowspan="1" colspan="1">[1,1]</td><td rowspan="1" colspan="1">[1,1] [2,2]</td><td rowspan="1" colspan="1">0</td><td rowspan="1" colspan="1">0</td><td rowspan="1" colspan="1">[1,1]</td><td rowspan="1" colspan="1">[1,1]</td></tr><tr><td rowspan="1" colspan="1">
                      <bold>Temporals</bold>
                    </td><td rowspan="1" colspan="1">2+3+4</td><td rowspan="1" colspan="1">1+2+3</td><td rowspan="1" colspan="1">2+3+4</td><td rowspan="1" colspan="1">2+3+4</td><td rowspan="1" colspan="1">2+3+4</td><td rowspan="1" colspan="1"/><td rowspan="1" colspan="1">2+3+4</td><td rowspan="1" colspan="1">2+3+3</td><td rowspan="1" colspan="1">2+3+4</td></tr><tr><td rowspan="1" colspan="1">
                      <bold><abbrev xmlns:xlink="http://www.w3.org/1999/xlink" xlink:title="total length" id="ABBRID0EFQCI" xlink:type="simple">TOL</abbrev> of largest specimen (mm)</bold>
                    </td><td rowspan="1" colspan="1">M 715 F 655</td><td rowspan="1" colspan="1">M no data F 627</td><td rowspan="1" colspan="1">M 596 F 536</td><td rowspan="1" colspan="1">M 652 F726</td><td rowspan="1" colspan="1">M 861 F 798</td><td rowspan="1" colspan="1">M 725 F 713</td><td rowspan="1" colspan="1">M 697 F 645</td><td rowspan="1" colspan="1">M 554 F 572</td><td rowspan="1" colspan="1">M 719 F 547</td></tr><tr><td rowspan="1" colspan="1">
                      <bold>Vertebral row</bold>
                    </td><td rowspan="1" colspan="1">Scarcely enlarged</td><td rowspan="1" colspan="1">Scarcely enlarged</td><td rowspan="1" colspan="1">Scarcely enlarged</td><td rowspan="1" colspan="1">Not enlarged</td><td rowspan="1" colspan="1">Moderately to broadlyenlarged</td><td rowspan="1" colspan="1">Moderately enlarged</td><td rowspan="1" colspan="1">Moderately to broadlyenlarged</td><td rowspan="1" colspan="1">Scarcely enlarged</td><td rowspan="1" colspan="1">Scarcely enlarged</td></tr><tr><td rowspan="1" colspan="1">
                      <bold><abbrev xmlns:xlink="http://www.w3.org/1999/xlink" xlink:title="tail length" id="ABBRID0ENSCI" xlink:type="simple">TL</abbrev> / <abbrev xmlns:xlink="http://www.w3.org/1999/xlink" xlink:title="total length" id="ABBRID0ERSCI" xlink:type="simple">TOL</abbrev></bold>
                    </td><td rowspan="1" colspan="1">M 32% F 31%</td><td rowspan="1" colspan="1">M 33% F%</td><td rowspan="1" colspan="1">M 30% F 26%</td><td rowspan="1" colspan="1">M 23% F 28%</td><td rowspan="1" colspan="1">M 25% F 24%</td><td rowspan="1" colspan="1">M 35% F 34%</td><td rowspan="1" colspan="1">M 38% F 33%</td><td rowspan="1" colspan="1">M 29%F no data</td><td rowspan="1" colspan="1">M 33%F 30%</td></tr></tbody></table></table-wrap><p>The new species is sister to <italic><tp:taxon-name><tp:taxon-name-part taxon-name-part-type="genus" reg="Dipsas">Dipsas</tp:taxon-name-part><tp:taxon-name-part taxon-name-part-type="species" reg="temporalis">temporalis</tp:taxon-name-part></tp:taxon-name></italic>, from which it differs on the following characters of coloration and lepidosis. In <italic><tp:taxon-name><tp:taxon-name-part taxon-name-part-type="genus" reg="Dipsas">D.</tp:taxon-name-part><tp:taxon-name-part taxon-name-part-type="species" reg="aparatiritos">aparatiritos</tp:taxon-name-part></tp:taxon-name></italic> sp. nov., the first dorsal band extends far onto the ventrals (restricted to the dorsum or barely entering ventrals in <italic><tp:taxon-name><tp:taxon-name-part taxon-name-part-type="genus" reg="Dipsas">D.</tp:taxon-name-part><tp:taxon-name-part taxon-name-part-type="species" reg="temporalis">temporalis</tp:taxon-name-part></tp:taxon-name></italic>) and the posterior body bands form elliptical blotches usually broken along the vertebral line (bands complete over dorsum or elliptical blotches joined along the vertebral line in <italic><tp:taxon-name><tp:taxon-name-part taxon-name-part-type="genus" reg="Dipsas">D.</tp:taxon-name-part><tp:taxon-name-part taxon-name-part-type="species" reg="temporalis">temporalis</tp:taxon-name-part></tp:taxon-name></italic>). The color of the anterior interspaces is white or bright pale yellow in <italic><tp:taxon-name><tp:taxon-name-part taxon-name-part-type="genus" reg="Dipsas">D.</tp:taxon-name-part><tp:taxon-name-part taxon-name-part-type="species" reg="aparatiritos">aparatiritos</tp:taxon-name-part></tp:taxon-name></italic> sp. nov. and pale brown in <italic><tp:taxon-name><tp:taxon-name-part taxon-name-part-type="genus" reg="Dipsas">D.</tp:taxon-name-part><tp:taxon-name-part taxon-name-part-type="species" reg="temporalis">temporalis</tp:taxon-name-part></tp:taxon-name></italic>. Overall, <italic><tp:taxon-name><tp:taxon-name-part taxon-name-part-type="genus" reg="Dipsas">D.</tp:taxon-name-part><tp:taxon-name-part taxon-name-part-type="species" reg="temporalis">temporalis</tp:taxon-name-part></tp:taxon-name></italic> compared to <italic><tp:taxon-name><tp:taxon-name-part taxon-name-part-type="genus" reg="Dipsas">D.</tp:taxon-name-part><tp:taxon-name-part taxon-name-part-type="species" reg="aparatiritos">aparatiritos</tp:taxon-name-part></tp:taxon-name></italic> sp. nov. have a greater number of ventral scales in males (x̄ = 198) vs. (x̄ = 192) and females (x̄ = 192) vs. (x̄ = 184) respectively, although there is overlap in the counts (Table <xref ref-type="table" rid="T5">5</xref>, Fig. <xref ref-type="fig" rid="F10">10</xref>).</p><table-wrap id="T5" position="float" orientation="portrait"><label>Table 5.</label><caption><p>Differences in coloration, scale counts and size between <italic><tp:taxon-name><tp:taxon-name-part taxon-name-part-type="genus" reg="Dipsas">Dipsas</tp:taxon-name-part><tp:taxon-name-part taxon-name-part-type="species" reg="temporalis">temporalis</tp:taxon-name-part></tp:taxon-name></italic> and <italic><tp:taxon-name><tp:taxon-name-part taxon-name-part-type="genus" reg="Dipsas">D.</tp:taxon-name-part><tp:taxon-name-part taxon-name-part-type="species" reg="aparatiritos">aparatiritos</tp:taxon-name-part></tp:taxon-name></italic> sp. nov. The range of each continuous variable is from our own sample, <xref ref-type="bibr" rid="B34">Harvey (2008)</xref>, and <xref ref-type="bibr" rid="B51">Lotzkat (2015)</xref>. The numbers in parentheses represent the sample size.</p></caption><table id="TID0E6HCK" rules="all"><tbody><tr><th rowspan="1" colspan="1">Variable</th><th rowspan="1" colspan="2">
                      <italic>
                        <tp:taxon-name><tp:taxon-name-part taxon-name-part-type="genus" reg="Dipsas">Dipsas</tp:taxon-name-part><tp:taxon-name-part taxon-name-part-type="species" reg="temporalis">temporalis</tp:taxon-name-part></tp:taxon-name>
                      </italic>
                    </th><th rowspan="1" colspan="2"><italic><tp:taxon-name><tp:taxon-name-part taxon-name-part-type="genus" reg="Dipsas">Dipsas</tp:taxon-name-part><tp:taxon-name-part taxon-name-part-type="species" reg="aparatiritos">aparatiritos</tp:taxon-name-part></tp:taxon-name></italic> sp. nov.</th></tr><tr><td rowspan="1" colspan="1">
                      <bold>First dorsal band extends far onto the ventrals</bold>
                    </td><td rowspan="1" colspan="2">No</td><td rowspan="1" colspan="2">Yes</td></tr><tr><td rowspan="1" colspan="1">
                      <bold>Condition of posterior body bands</bold>
                    </td><td rowspan="1" colspan="2">Complete over dorsum or elliptical blotches joined along the vertebral line</td><td rowspan="1" colspan="2">Forming elliptical blotches usually broken along the vertebral line</td></tr><tr><td rowspan="1" colspan="1">
                      <bold>Color of anterior interspaces</bold>
                    </td><td rowspan="1" colspan="2">Pale brown</td><td rowspan="1" colspan="2">White or bright pale yellow</td></tr><tr><td rowspan="1" colspan="1">
                      <bold>Infralabials</bold>
                    </td><td rowspan="1" colspan="2">8–9</td><td rowspan="1" colspan="2">9–10</td></tr><tr><td rowspan="1" colspan="1">
                      <bold>Sex</bold>
                    </td><td rowspan="1" colspan="1">Males<break/> (<italic>n</italic> = 5)</td><td rowspan="1" colspan="1">Females<break/> (<italic>n</italic> = 8)</td><td rowspan="1" colspan="1">Males<break/> (<italic>n</italic> = 12)</td><td rowspan="1" colspan="1">Females<break/> (<italic>n</italic> = 16)</td></tr><tr><td rowspan="1" colspan="1">
                      <bold>Maximum <abbrev xmlns:xlink="http://www.w3.org/1999/xlink" xlink:title="total length" id="ABBRID0EB3CI" xlink:type="simple">TOL</abbrev></bold>
                    </td><td rowspan="1" colspan="1">694 mm</td><td rowspan="1" colspan="1">630 mm</td><td rowspan="1" colspan="1">688 mm</td><td rowspan="1" colspan="1">713 mm</td></tr><tr><td rowspan="1" colspan="1">
                      <bold>Ventral scales</bold>
                    </td><td rowspan="1" colspan="1">183–210</td><td rowspan="1" colspan="1">184–203</td><td rowspan="1" colspan="1">177–197</td><td rowspan="1" colspan="1">190–196</td></tr><tr><td rowspan="1" colspan="1">
                      <bold>Subcaudal scales</bold>
                    </td><td rowspan="1" colspan="1">112–132</td><td rowspan="1" colspan="1">111–134</td><td rowspan="1" colspan="1">122–136</td><td rowspan="1" colspan="1">111–131</td></tr></tbody></table></table-wrap></tp:treatment-sec><tp:treatment-sec sec-type="etymology" id="SECID0EX4CI"><title>Etymology.</title><p>The species name is an adjective formed from the Greek word <italic>aparatíritos</italic> (απαρατήρητος), which means unnoticed. The snake has hidden in plain sight for more than forty years at a very well-studied field site for herpetological research. We suggest the common name “Hidden Snail-eater” (“Caracolera Escondida” in Spanish).</p></tp:treatment-sec><tp:treatment-sec sec-type="distribution" id="SECID0E64CI"><title>Distribution.</title><p><italic><tp:taxon-name><tp:taxon-name-part taxon-name-part-type="genus" reg="Dipsas">Dipsas</tp:taxon-name-part><tp:taxon-name-part taxon-name-part-type="species" reg="aparatiritos">aparatiritos</tp:taxon-name-part></tp:taxon-name></italic> sp. nov. is found in both the Atlantic and Pacific slopes of the Cordillera Central in western Panama, with an additional population on the Parque Nacional Chagres. The species occurs over an estimated 9,630 km<sup>2</sup> area and has been recorded at elevations 597–1002 m above sea level, which makes it the most wide-spread species of <italic><tp:taxon-name><tp:taxon-name-part taxon-name-part-type="genus" reg="Dipsas">Dipsas</tp:taxon-name-part></tp:taxon-name></italic> in Panama. A series of individuals were collected from <abbrev xmlns:xlink="http://www.w3.org/1999/xlink" xlink:title="Parque Nacional General de División Omar Torrijos Herrera" id="ABBRID0EZ5CI" xlink:type="simple">PNGDOTH</abbrev>. This is a mid-elevation, premontane cloud-forest with mature secondary forest and many streams branching from Río Guabal (<xref ref-type="bibr" rid="B54">McCaffery and Lips 2013</xref>). The mean annual rainfall is 3500 mm and mean annual temperature range is 19–31 °C (<xref ref-type="bibr" rid="B50">Lips et al. 2006</xref>). Two localities (Donoso, Colón province, and Quebrada Las Tres Honeras, Panama province) are in valleys 134–197 m above sea level. Since these localities are much lower in elevation than all other reported localities, it is likely that the specimens collected there (<named-content xmlns:xlink="http://www.w3.org/1999/xlink" content-type="dwc:institutional_code" xlink:title="Senckenberg Forschungsinstitut Frankfurt" xlink:href="http://grbio.org/institution/forschungsinstitut-und-natur-museum-senckenberg" xlink:type="simple">SMF</named-content> 97346 and MCZ 50214) were actually found in the neighboring mountain ridges (Fig. <xref ref-type="fig" rid="F9">9</xref>).</p><fig id="F9" position="float" orientation="portrait"><object-id xmlns:xlink="http://www.w3.org/1999/xlink" content-type="doi" xlink:type="simple">10.3897/zookeys.1145.96616.figure9</object-id><object-id xmlns:xlink="http://www.w3.org/1999/xlink" content-type="arpha" xlink:type="simple">28B3E17C-997C-5F69-AF59-3A29BC5C2F89</object-id><label>Figure 9.</label><caption><p>Map of locality data for <italic><tp:taxon-name><tp:taxon-name-part taxon-name-part-type="genus" reg="Dipsas">Dipsas</tp:taxon-name-part><tp:taxon-name-part taxon-name-part-type="species" reg="aparatiritos">aparatiritos</tp:taxon-name-part></tp:taxon-name></italic> sp. nov. (red showing range, circles marking specimens included in this paper) and updated range data for <italic><tp:taxon-name><tp:taxon-name-part taxon-name-part-type="genus" reg="Dipsas">D.</tp:taxon-name-part><tp:taxon-name-part taxon-name-part-type="species" reg="temporalis">temporalis</tp:taxon-name-part></tp:taxon-name></italic> (yellow showing range, triangles marking specimens included in this paper).</p></caption><graphic xmlns:xlink="http://www.w3.org/1999/xlink" xlink:href="zookeys-1145-131_article-96616__-g009.jpg" position="float" orientation="portrait" xlink:type="simple" id="oo_805209.jpg"><uri content-type="original_file" xlink:type="simple">https://binary.pensoft.net/fig/805209</uri></graphic></fig><fig id="F10" position="float" orientation="portrait"><object-id xmlns:xlink="http://www.w3.org/1999/xlink" content-type="doi" xlink:type="simple">10.3897/zookeys.1145.96616.figure10</object-id><object-id xmlns:xlink="http://www.w3.org/1999/xlink" content-type="arpha" xlink:type="simple">74E16A4C-CD9F-5B25-8D96-11CFFA8C4911</object-id><label>Figure 10.</label><caption><p>Photographs of species of <italic><tp:taxon-name><tp:taxon-name-part taxon-name-part-type="genus" reg="Dipsas">Dipsas</tp:taxon-name-part></tp:taxon-name></italic> previously subsumed under <italic><tp:taxon-name><tp:taxon-name-part taxon-name-part-type="genus" reg="Dipsas">D.</tp:taxon-name-part><tp:taxon-name-part taxon-name-part-type="species" reg="temporalis">temporalis</tp:taxon-name-part></tp:taxon-name></italic><bold>a</bold><italic><tp:taxon-name><tp:taxon-name-part taxon-name-part-type="genus" reg="Dipsas">D.</tp:taxon-name-part><tp:taxon-name-part taxon-name-part-type="species" reg="aparatiritos">aparatiritos</tp:taxon-name-part></tp:taxon-name></italic> sp. nov. from Cerro Gaital, Antón, Coclé province, Panama <bold>b</bold><italic><tp:taxon-name><tp:taxon-name-part taxon-name-part-type="genus" reg="Dipsas">D.</tp:taxon-name-part><tp:taxon-name-part taxon-name-part-type="species" reg="temporalis">temporalis</tp:taxon-name-part></tp:taxon-name></italic><named-content xmlns:xlink="http://www.w3.org/1999/xlink" content-type="dwc:institutional_code" xlink:title="Museo de Zoología de la Universidad San Francisco de Quito" xlink:href="http://grbio.org/institution/universidad-san-francisco-de-quito" xlink:type="simple">ZSFQ</named-content> 5063 from Durango, Esmeraldas province, Ecuador <bold>c</bold><italic><tp:taxon-name><tp:taxon-name-part taxon-name-part-type="genus" reg="Dipsas">D.</tp:taxon-name-part><tp:taxon-name-part taxon-name-part-type="species" reg="temporalis">temporalis</tp:taxon-name-part></tp:taxon-name></italic><named-content xmlns:xlink="http://www.w3.org/1999/xlink" content-type="dwc:institutional_code" xlink:title="Museo de Zoología de la Universidad San Francisco de Quito" xlink:href="http://grbio.org/institution/universidad-san-francisco-de-quito" xlink:type="simple">ZSFQ</named-content> 5062 from Durango, Esmeraldas province, Ecuador.</p></caption><graphic xmlns:xlink="http://www.w3.org/1999/xlink" xlink:href="zookeys-1145-131_article-96616__-g010.jpg" position="float" orientation="portrait" xlink:type="simple" id="oo_805210.jpg"><uri content-type="original_file" xlink:type="simple">https://binary.pensoft.net/fig/805210</uri></graphic></fig></tp:treatment-sec><tp:treatment-sec sec-type="natural history" id="SECID0E5CDI"><title>Natural history notes.</title><p>The holotype was encountered at 21:58 h in mature secondary (40+ years) premontane forest on the Atlantic versant, but only ca. 100 m from the Continental Divide. The trail is known as “the old logging road” as described by <xref ref-type="bibr" rid="B62">Myers et al. (2007)</xref>. The Tropical Amphibian Declines in Streams (TADS) project, which has been working in the area since 1997, refers to the trail as “Rocky Road,” while the park calls it “La Salida” to Sendero La Rana. The snake was elongate and crawling on small tree 0.75 m off the ground. The paratype was encountered at 2159h in mature secondary (40+ years) premontane forest on the Atlantic versant, but only ca. 100 m from the Continental Divide on the same trail as the holotype. The snake was elongate and crawling on small tree 0.75 m off the ground. <xref ref-type="bibr" rid="B51">Lotzkat (2015)</xref> found specimens of <italic><tp:taxon-name><tp:taxon-name-part taxon-name-part-type="genus" reg="Dipsas">Dipsas</tp:taxon-name-part><tp:taxon-name-part taxon-name-part-type="species" reg="aparatiritos">aparatiritos</tp:taxon-name-part></tp:taxon-name></italic> sp. nov. foraging at night on vegetation 30–200 cm above the ground. JMR found this species to be more common in forest and along streams rather than around ponds. In <abbrev xmlns:xlink="http://www.w3.org/1999/xlink" xlink:title="Parque Nacional General de División Omar Torrijos Herrera" id="ABBRID0EXDDI" xlink:type="simple">PNGDOTH</abbrev>, JMR examined the fecal samples of this species and found that one (2% of the sample) contained the operculum of a snail and 49 (98%) contained oligochaete chaetae.</p><p>Despite being a new species, it is relatively common at the <abbrev xmlns:xlink="http://www.w3.org/1999/xlink" xlink:title="Parque Nacional General de División Omar Torrijos Herrera" id="ABBRID0E4DDI" xlink:type="simple">PNGDOTH</abbrev> site and has been documented for years, thus providing much data on the natural history. Specimens have been found in vegetation, at times over one meter in height, but at other times just centimeters off the ground where it blended in well with leaf litter, as proven by one individual found on the ground (Fig. <xref ref-type="fig" rid="F2">2</xref>). Gravid females were found in all months except February, March, October, and December with the highest frequency in June and July (JMR pers. obs.). Females had either one or two ova. Breeding events were not observed, although one night four different <italic><tp:taxon-name><tp:taxon-name-part taxon-name-part-type="genus" reg="Dipsas">Dipsas</tp:taxon-name-part><tp:taxon-name-part taxon-name-part-type="species" reg="aparatiritos">aparatiritos</tp:taxon-name-part></tp:taxon-name></italic> sp. nov. were observed intertwined on a single branch (Fig. <xref ref-type="fig" rid="F11">11</xref>).</p><fig id="F11" position="float" orientation="portrait"><object-id xmlns:xlink="http://www.w3.org/1999/xlink" content-type="doi" xlink:type="simple">10.3897/zookeys.1145.96616.figure11</object-id><object-id xmlns:xlink="http://www.w3.org/1999/xlink" content-type="arpha" xlink:type="simple">7169E2FC-8E3F-5936-8E3F-D3B47FDEEB2A</object-id><label>Figure 11.</label><caption><p>Four individuals of <italic><tp:taxon-name><tp:taxon-name-part taxon-name-part-type="genus" reg="Dipsas">Dipsas</tp:taxon-name-part><tp:taxon-name-part taxon-name-part-type="species" reg="aparatiritos">aparatiritos</tp:taxon-name-part></tp:taxon-name></italic> sp. nov. intertwined on one plant at Parque Nacional General de División Omar Torrijos Herrera. Photograph by Noah Carl.</p></caption><graphic xmlns:xlink="http://www.w3.org/1999/xlink" xlink:href="zookeys-1145-131_article-96616__-g011.jpg" position="float" orientation="portrait" xlink:type="simple" id="oo_805211.jpg"><uri content-type="original_file" xlink:type="simple">https://binary.pensoft.net/fig/805211</uri></graphic></fig><p>Near the area where the holotype of <italic><tp:taxon-name><tp:taxon-name-part taxon-name-part-type="genus" reg="Dipsas">Dipsas</tp:taxon-name-part><tp:taxon-name-part taxon-name-part-type="species" reg="aparatiritos">aparatiritos</tp:taxon-name-part></tp:taxon-name></italic> sp. nov. was found in <abbrev xmlns:xlink="http://www.w3.org/1999/xlink" xlink:title="Parque Nacional General de División Omar Torrijos Herrera" id="ABBRID0EZFDI" xlink:type="simple">PNGDOTH</abbrev>, JMR has recorded the following species of amphibians and reptiles: salamanders including <italic><tp:taxon-name><tp:taxon-name-part taxon-name-part-type="genus" reg="Oedipina">Oedipina</tp:taxon-name-part><tp:taxon-name-part taxon-name-part-type="species" reg="collaris">collaris</tp:taxon-name-part></tp:taxon-name></italic> (Stejneger, 1907), and <italic><tp:taxon-name><tp:taxon-name-part taxon-name-part-type="genus" reg="Bolitoglossa">Bolitoglossa</tp:taxon-name-part><tp:taxon-name-part taxon-name-part-type="species" reg="colonnea">colonnea</tp:taxon-name-part></tp:taxon-name></italic> (Dunn, 1924), frogs, including <italic><tp:taxon-name><tp:taxon-name-part taxon-name-part-type="genus" reg="Diasporus">Diasporus</tp:taxon-name-part><tp:taxon-name-part taxon-name-part-type="species" reg="diastema">diastema</tp:taxon-name-part></tp:taxon-name></italic> (Cope, 1875), <italic><tp:taxon-name><tp:taxon-name-part taxon-name-part-type="genus" reg="Espadarana">Espadarana</tp:taxon-name-part><tp:taxon-name-part taxon-name-part-type="species" reg="prosoblepon">prosoblepon</tp:taxon-name-part></tp:taxon-name></italic> (Boettger, 1892), lizards including <italic><tp:taxon-name><tp:taxon-name-part taxon-name-part-type="genus" reg="Anolis">Anolis</tp:taxon-name-part><tp:taxon-name-part taxon-name-part-type="species" reg="humilis">humilis</tp:taxon-name-part></tp:taxon-name></italic> Peters, 1863, and <italic><tp:taxon-name><tp:taxon-name-part taxon-name-part-type="genus" reg="Enyalioides">Enyalioides</tp:taxon-name-part><tp:taxon-name-part taxon-name-part-type="species" reg="heterolepis">heterolepis</tp:taxon-name-part></tp:taxon-name></italic> (Bocourt, 1874), and snakes including <italic><tp:taxon-name><tp:taxon-name-part taxon-name-part-type="genus" reg="Bothrops">Bothrops</tp:taxon-name-part><tp:taxon-name-part taxon-name-part-type="species" reg="asper">asper</tp:taxon-name-part></tp:taxon-name></italic> (Garman, 1883), <italic><tp:taxon-name><tp:taxon-name-part taxon-name-part-type="genus" reg="Bothriechis">Bothriechis</tp:taxon-name-part><tp:taxon-name-part taxon-name-part-type="species" reg="schlegelii">schlegelii</tp:taxon-name-part></tp:taxon-name></italic> (Berthold, 1846), <italic><tp:taxon-name><tp:taxon-name-part taxon-name-part-type="genus" reg="Dipsas">D.</tp:taxon-name-part><tp:taxon-name-part taxon-name-part-type="species" reg="nicholsi">nicholsi</tp:taxon-name-part></tp:taxon-name></italic>, <italic><tp:taxon-name><tp:taxon-name-part taxon-name-part-type="genus" reg="Imantodes">Imantodes</tp:taxon-name-part><tp:taxon-name-part taxon-name-part-type="species" reg="cenchoa">cenchoa</tp:taxon-name-part></tp:taxon-name></italic> (Linnaeus, 1758), <italic><tp:taxon-name><tp:taxon-name-part taxon-name-part-type="genus" reg="Oxybelis">Oxybelis</tp:taxon-name-part><tp:taxon-name-part taxon-name-part-type="species" reg="brevirostris">brevirostris</tp:taxon-name-part></tp:taxon-name></italic> (Cope, 1861), <italic><tp:taxon-name><tp:taxon-name-part taxon-name-part-type="genus" reg="Sibon">Sibon</tp:taxon-name-part><tp:taxon-name-part taxon-name-part-type="species" reg="annulatus">annulatus</tp:taxon-name-part></tp:taxon-name></italic>, and <italic><tp:taxon-name><tp:taxon-name-part taxon-name-part-type="genus" reg="Sibon">S.</tp:taxon-name-part><tp:taxon-name-part taxon-name-part-type="species" reg="nebulatus">nebulatus</tp:taxon-name-part></tp:taxon-name></italic> (Linnaeus, 1758).</p></tp:treatment-sec><tp:treatment-sec sec-type="Conservation" id="SECID0EMKDI"><title>Conservation.</title><p>We consider <italic><tp:taxon-name><tp:taxon-name-part taxon-name-part-type="genus" reg="Dipsas">Dipsas</tp:taxon-name-part><tp:taxon-name-part taxon-name-part-type="species" reg="aparatiritos">aparatiritos</tp:taxon-name-part></tp:taxon-name></italic> sp. nov. to be included in the Near Threatened category following the IUCN Red List categories and criteria, v. 3.1, second edition (<xref ref-type="bibr" rid="B42">IUCN 2012</xref>) because, although the species’ estimated extent of occurrence is less than 10,000 km<sup>2</sup> and nearly 44% of this area has already been deforested (<xref ref-type="bibr" rid="B17">CATHALAC 2011</xref>), the species occurs in at least four major national parks (Santa Fe, <abbrev xmlns:xlink="http://www.w3.org/1999/xlink" xlink:title="Parque Nacional General de División Omar Torrijos Herrera" id="ABBRID0EHLDI" xlink:type="simple">PNGDOTH</abbrev>, Altos de Campana, and Chagres) and satellite images show that there is forest connectivity between populations. At <abbrev xmlns:xlink="http://www.w3.org/1999/xlink" xlink:title="Parque Nacional General de División Omar Torrijos Herrera" id="ABBRID0ELLDI" xlink:type="simple">PNGDOTH</abbrev>, the occurrence rate of <italic><tp:taxon-name><tp:taxon-name-part taxon-name-part-type="genus" reg="Dipsas">D.</tp:taxon-name-part><tp:taxon-name-part taxon-name-part-type="species" reg="aparatiritos">aparatiritos</tp:taxon-name-part></tp:taxon-name></italic> sp. nov. has actually increased by a factor of three in the period between 2006 and 2012 (<xref ref-type="bibr" rid="B101">Zipkin et al. 2020</xref>). Also, the body condition of the individuals in this locality increased following the collapse of amphibian populations due to chytridiomycosis (<xref ref-type="bibr" rid="B101">Zipkin et al. 2020</xref>). However, the causes for these changes are enigmatic given that amphibians presumably do not comprise an important part of the diet of this species. The status and trend of other populations should be evaluated carefully given that <italic><tp:taxon-name><tp:taxon-name-part taxon-name-part-type="genus" reg="Dipsas">D.</tp:taxon-name-part><tp:taxon-name-part taxon-name-part-type="species" reg="aparatiritos">aparatiritos</tp:taxon-name-part></tp:taxon-name></italic> sp. nov. is endemic to Panama and probably highly dependent on old-growth forests.</p></tp:treatment-sec><tp:treatment-sec sec-type="Other Dipsas species at the site" id="SECID0ENMDI"><title>Other <italic><tp:taxon-name><tp:taxon-name-part taxon-name-part-type="genus" reg="Dipsas">Dipsas</tp:taxon-name-part></tp:taxon-name></italic> species at the site.</title><p>In addition to the new species there are two other species of <italic><tp:taxon-name><tp:taxon-name-part taxon-name-part-type="genus" reg="Dipsas">Dipsas</tp:taxon-name-part></tp:taxon-name></italic> known from the site: <italic><tp:taxon-name><tp:taxon-name-part taxon-name-part-type="genus" reg="Dipsas">Dipsas</tp:taxon-name-part><tp:taxon-name-part taxon-name-part-type="species" reg="nicholsi">nicholsi</tp:taxon-name-part></tp:taxon-name></italic> (<xref ref-type="bibr" rid="B62">Myers et al. 2007</xref> [see edit to proof]) and <italic><tp:taxon-name><tp:taxon-name-part taxon-name-part-type="genus" reg="Dipsas">Dipsas</tp:taxon-name-part><tp:taxon-name-part taxon-name-part-type="species" reg="articulata">articulata</tp:taxon-name-part></tp:taxon-name></italic> (<xref ref-type="bibr" rid="B94">Vecchiet et al. 2014</xref>). This adds one more confirmed species, bringing the total to three. Furthermore, also known to occur at the site are at least four species of <italic><tp:taxon-name><tp:taxon-name-part taxon-name-part-type="genus" reg="Sibon">Sibon</tp:taxon-name-part></tp:taxon-name></italic> (<italic><tp:taxon-name><tp:taxon-name-part taxon-name-part-type="genus" reg="Sibon">S.</tp:taxon-name-part><tp:taxon-name-part taxon-name-part-type="species" reg="argus">argus</tp:taxon-name-part></tp:taxon-name></italic>, <italic><tp:taxon-name><tp:taxon-name-part taxon-name-part-type="genus" reg="Sibon">S.</tp:taxon-name-part><tp:taxon-name-part taxon-name-part-type="species" reg="canopy">canopy</tp:taxon-name-part></tp:taxon-name></italic>, <italic><tp:taxon-name><tp:taxon-name-part taxon-name-part-type="genus" reg="Sibon">S.</tp:taxon-name-part><tp:taxon-name-part taxon-name-part-type="species" reg="longifrenis">longifrenis</tp:taxon-name-part></tp:taxon-name></italic>, and <italic><tp:taxon-name><tp:taxon-name-part taxon-name-part-type="genus" reg="Sibon">S.</tp:taxon-name-part><tp:taxon-name-part taxon-name-part-type="species" reg="nebulatus">nebulatus</tp:taxon-name-part></tp:taxon-name></italic>), which are closely related phylogenetically (<xref ref-type="bibr" rid="B69">Peters 1960</xref>; <xref ref-type="bibr" rid="B85">Sheehy 2012</xref>) and ecologically (<xref ref-type="bibr" rid="B78">Ray et al. 2011</xref>). <italic><tp:taxon-name><tp:taxon-name-part taxon-name-part-type="genus" reg="Sibon">Sibon</tp:taxon-name-part><tp:taxon-name-part taxon-name-part-type="species" reg="lamari">lamari</tp:taxon-name-part></tp:taxon-name></italic> also may be present at the site (JMR unpubl. data). <italic><tp:taxon-name><tp:taxon-name-part taxon-name-part-type="genus" reg="Dipsas">Dipsas</tp:taxon-name-part><tp:taxon-name-part taxon-name-part-type="species" reg="aparatiritos">aparatiritos</tp:taxon-name-part></tp:taxon-name></italic> sp. nov. was found throughout the general survey area, both on metered-transects and within the adjacent forest between transects.</p></tp:treatment-sec><tp:treatment-sec><!--Section generated to contain objects referenced in tp:taxon-treatment.--><fig id="F2" position="float" orientation="portrait"><object-id xmlns:xlink="http://www.w3.org/1999/xlink" content-type="doi" xlink:type="simple">10.3897/zookeys.1145.96616.figure2</object-id><object-id xmlns:xlink="http://www.w3.org/1999/xlink" content-type="arpha" xlink:type="simple">62172BAE-9732-5551-8A22-627ECA81FF6B</object-id><label>Figure 2.</label><caption><p>Live individual of <italic><tp:taxon-name><tp:taxon-name-part taxon-name-part-type="genus" reg="Dipsas">Dipsas</tp:taxon-name-part><tp:taxon-name-part taxon-name-part-type="species" reg="aparatiritos">aparatiritos</tp:taxon-name-part></tp:taxon-name></italic> sp. nov. in Parque Nacional General de División Omar Torrijos Herrera photographed in the wild and not collected. Photography by Kevin Enge.</p></caption><graphic xmlns:xlink="http://www.w3.org/1999/xlink" xlink:href="zookeys-1145-131_article-96616__-g002.jpg" position="float" orientation="portrait" xlink:type="simple" id="oo_805202.jpg"><uri content-type="original_file" xlink:type="simple">https://binary.pensoft.net/fig/805202</uri></graphic></fig><table-wrap id="T7" position="float" orientation="portrait"><label>Table A2.</label><caption><p>Specimens used in genetic analyses and respective GenBank numbers.</p></caption><table id="TID0EZ2CK" rules="all"><tbody><tr><th rowspan="1" colspan="1">Taxa</th><th rowspan="1" colspan="1">Voucher museum number</th><th rowspan="1" colspan="1">Field or tissue number</th><th rowspan="1" colspan="1">Locality</th><th rowspan="1" colspan="1">
                  <abbrev xmlns:xlink="http://www.w3.org/1999/xlink" xlink:title="NADH dehydrogenase subunit 4" id="ABBRID0E4XEK" xlink:type="simple">ND4</abbrev>
                </th><th rowspan="1" colspan="1">cyt-b</th><th rowspan="1" colspan="1">
                  <abbrev xmlns:xlink="http://www.w3.org/1999/xlink" xlink:title="neurotrophin-3" id="ABBRID0EIYEK" xlink:type="simple">NT3</abbrev>
                </th><th rowspan="1" colspan="1">
                  <abbrev xmlns:xlink="http://www.w3.org/1999/xlink" xlink:title="dynein, axonemal, heavy chain 3" id="ABBRID0EQYEK" xlink:type="simple">DNAH3</abbrev>
                </th></tr><tr><td rowspan="1" colspan="1">
                  <italic>
                    <tp:taxon-name><tp:taxon-name-part taxon-name-part-type="genus" reg="Dipsas">D.</tp:taxon-name-part><tp:taxon-name-part taxon-name-part-type="species" reg="andiana">andiana</tp:taxon-name-part></tp:taxon-name>
                  </italic>
                </td><td rowspan="1" colspan="1">Bioparque Amaru RSCDSP 0389</td><td rowspan="1" colspan="1">JM 79 (J. M. Daza)</td><td rowspan="1" colspan="1">Ecuador: Los Ríos</td><td rowspan="1" colspan="1">
                  <bold>
                    <ext-link xmlns:xlink="http://www.w3.org/1999/xlink" ext-link-type="gen" xlink:href="JX398453" xlink:type="simple">JX398453</ext-link>
                  </bold>
                </td><td rowspan="1" colspan="1">
                  <bold>
                    <ext-link xmlns:xlink="http://www.w3.org/1999/xlink" ext-link-type="gen" xlink:href="JX398607" xlink:type="simple">JX398607</ext-link>
                  </bold>
                </td><td rowspan="1" colspan="1">
                  <bold>
                    <ext-link xmlns:xlink="http://www.w3.org/1999/xlink" ext-link-type="gen" xlink:href="JX398744" xlink:type="simple">JX398744</ext-link>
                  </bold>
                </td><td rowspan="1" colspan="1">
                  <bold>
                    <ext-link xmlns:xlink="http://www.w3.org/1999/xlink" ext-link-type="gen" xlink:href="JX293843" xlink:type="simple">JX293843</ext-link>
                  </bold>
                </td></tr><tr><td rowspan="1" colspan="1">
                  <italic>
                    <tp:taxon-name><tp:taxon-name-part taxon-name-part-type="genus" reg="Dipsas">D.</tp:taxon-name-part><tp:taxon-name-part taxon-name-part-type="species" reg="aparatiritos">aparatiritos</tp:taxon-name-part></tp:taxon-name>
                  </italic>
                </td><td rowspan="1" colspan="1">USMN 579815</td><td rowspan="1" colspan="1">JM 664</td><td rowspan="1" colspan="1">Panama: Coclé</td><td rowspan="1" colspan="1">
                  <bold>
                    <ext-link xmlns:xlink="http://www.w3.org/1999/xlink" ext-link-type="gen" xlink:href="JX398476" xlink:type="simple">JX398476</ext-link>
                  </bold>
                </td><td rowspan="1" colspan="1">
                  <bold>
                    <ext-link xmlns:xlink="http://www.w3.org/1999/xlink" ext-link-type="gen" xlink:href="JX398626" xlink:type="simple">JX398626</ext-link>
                  </bold>
                </td><td rowspan="1" colspan="1"/><td rowspan="1" colspan="1"/></tr><tr><td rowspan="1" colspan="1">
                  <italic>
                    <tp:taxon-name><tp:taxon-name-part taxon-name-part-type="genus" reg="Dipsas">D.</tp:taxon-name-part><tp:taxon-name-part taxon-name-part-type="species" reg="aparatiritos">aparatiritos</tp:taxon-name-part></tp:taxon-name>
                  </italic>
                </td><td rowspan="1" colspan="1">USMN 579814</td><td rowspan="1" colspan="1">JM 663</td><td rowspan="1" colspan="1">Panama: Coclé</td><td rowspan="1" colspan="1">
                  <bold>
                    <ext-link xmlns:xlink="http://www.w3.org/1999/xlink" ext-link-type="gen" xlink:href="JX398475" xlink:type="simple">JX398475</ext-link>
                  </bold>
                </td><td rowspan="1" colspan="1">
                  <bold>
                    <ext-link xmlns:xlink="http://www.w3.org/1999/xlink" ext-link-type="gen" xlink:href="JX398625" xlink:type="simple">JX398625</ext-link>
                  </bold>
                </td><td rowspan="1" colspan="1"/><td rowspan="1" colspan="1"/></tr><tr><td rowspan="1" colspan="1">
                  <italic>
                    <tp:taxon-name><tp:taxon-name-part taxon-name-part-type="genus" reg="Dipsas">D.</tp:taxon-name-part><tp:taxon-name-part taxon-name-part-type="species" reg="aparatiritos">aparatiritos</tp:taxon-name-part></tp:taxon-name>
                  </italic>
                </td><td rowspan="1" colspan="1"><named-content xmlns:xlink="http://www.w3.org/1999/xlink" content-type="dwc:institutional_code" xlink:title="Smithsonian National Museum" xlink:href="http://grbio.org/institution/smithsonian-institution-national-museum-natural-history-0" xlink:type="simple">USNM</named-content> HerpTissue 113</td><td rowspan="1" colspan="1">JM 758</td><td rowspan="1" colspan="1">Panama: Coclé</td><td rowspan="1" colspan="1">
                  <bold>
                    <ext-link xmlns:xlink="http://www.w3.org/1999/xlink" ext-link-type="gen" xlink:href="JX398477" xlink:type="simple">JX398477</ext-link>
                  </bold>
                </td><td rowspan="1" colspan="1">
                  <bold>
                    <ext-link xmlns:xlink="http://www.w3.org/1999/xlink" ext-link-type="gen" xlink:href="JX398627" xlink:type="simple">JX398627</ext-link>
                  </bold>
                </td><td rowspan="1" colspan="1">
                  <bold>
                    <ext-link xmlns:xlink="http://www.w3.org/1999/xlink" ext-link-type="gen" xlink:href="JX398752" xlink:type="simple">JX398752</ext-link>
                  </bold>
                </td><td rowspan="1" colspan="1"/></tr><tr><td rowspan="1" colspan="1">
                  <italic>
                    <tp:taxon-name><tp:taxon-name-part taxon-name-part-type="genus" reg="Dipsas">D.</tp:taxon-name-part><tp:taxon-name-part taxon-name-part-type="species" reg="aparatiritos">aparatiritos</tp:taxon-name-part></tp:taxon-name>
                  </italic>
                </td><td rowspan="1" colspan="1">USMN 579818</td><td rowspan="1" colspan="1">JM 795</td><td rowspan="1" colspan="1">Panama: Coclé</td><td rowspan="1" colspan="1">
                  <bold>
                    <ext-link xmlns:xlink="http://www.w3.org/1999/xlink" ext-link-type="gen" xlink:href="JX398478" xlink:type="simple">JX398478</ext-link>
                  </bold>
                </td><td rowspan="1" colspan="1">
                  <bold>
                    <ext-link xmlns:xlink="http://www.w3.org/1999/xlink" ext-link-type="gen" xlink:href="JX398628" xlink:type="simple">JX398628</ext-link>
                  </bold>
                </td><td rowspan="1" colspan="1">
                  <bold>
                    <ext-link xmlns:xlink="http://www.w3.org/1999/xlink" ext-link-type="gen" xlink:href="JX398753" xlink:type="simple">JX398753</ext-link>
                  </bold>
                </td><td rowspan="1" colspan="1"/></tr><tr><td rowspan="1" colspan="1">
                  <italic>
                    <tp:taxon-name><tp:taxon-name-part taxon-name-part-type="genus" reg="Dipsas">D.</tp:taxon-name-part><tp:taxon-name-part taxon-name-part-type="species" reg="articulata">articulata</tp:taxon-name-part></tp:taxon-name>
                  </italic>
                </td><td rowspan="1" colspan="1"/><td rowspan="1" colspan="1">D161; MSM/ASL at UCR</td><td rowspan="1" colspan="1">Costa Rica: Limón</td><td rowspan="1" colspan="1">
                  <bold>
                    <ext-link xmlns:xlink="http://www.w3.org/1999/xlink" ext-link-type="gen" xlink:href="JX398454" xlink:type="simple">JX398454</ext-link>
                  </bold>
                </td><td rowspan="1" colspan="1"/><td rowspan="1" colspan="1">
                  <bold>
                    <ext-link xmlns:xlink="http://www.w3.org/1999/xlink" ext-link-type="gen" xlink:href="JX398740" xlink:type="simple">JX398740</ext-link>
                  </bold>
                </td><td rowspan="1" colspan="1"/></tr><tr><td rowspan="1" colspan="1">
                  <italic>
                    <tp:taxon-name><tp:taxon-name-part taxon-name-part-type="genus" reg="Dipsas">D.</tp:taxon-name-part><tp:taxon-name-part taxon-name-part-type="species" reg="bicolor">bicolor</tp:taxon-name-part></tp:taxon-name>
                  </italic>
                </td><td rowspan="1" colspan="1"/><td rowspan="1" colspan="1">ASL 277 at UCR</td><td rowspan="1" colspan="1">Costa Rica: Limón</td><td rowspan="1" colspan="1">
                  <bold>
                    <ext-link xmlns:xlink="http://www.w3.org/1999/xlink" ext-link-type="gen" xlink:href="JX398455" xlink:type="simple">JX398455</ext-link>
                  </bold>
                </td><td rowspan="1" colspan="1"/><td rowspan="1" colspan="1">
                  <bold>
                    <ext-link xmlns:xlink="http://www.w3.org/1999/xlink" ext-link-type="gen" xlink:href="JX398741" xlink:type="simple">JX398741</ext-link>
                  </bold>
                </td><td rowspan="1" colspan="1">
                  <bold>
                    <ext-link xmlns:xlink="http://www.w3.org/1999/xlink" ext-link-type="gen" xlink:href="JX293844" xlink:type="simple">JX293844</ext-link>
                  </bold>
                </td></tr><tr><td rowspan="1" colspan="1">
                  <italic>
                    <tp:taxon-name><tp:taxon-name-part taxon-name-part-type="genus" reg="Dipsas">D.</tp:taxon-name-part><tp:taxon-name-part taxon-name-part-type="species" reg="catesbyi">catesbyi</tp:taxon-name-part></tp:taxon-name>
                  </italic>
                </td><td rowspan="1" colspan="1">DHMECN 11952</td><td rowspan="1" colspan="1">ENS 13477</td><td rowspan="1" colspan="1">Ecuador: Napo</td><td rowspan="1" colspan="1">
                  <bold>
                    <ext-link xmlns:xlink="http://www.w3.org/1999/xlink" ext-link-type="gen" xlink:href="JX398456" xlink:type="simple">JX398456</ext-link>
                  </bold>
                </td><td rowspan="1" colspan="1">
                  <bold>
                    <ext-link xmlns:xlink="http://www.w3.org/1999/xlink" ext-link-type="gen" xlink:href="JX398608" xlink:type="simple">JX398608</ext-link>
                  </bold>
                </td><td rowspan="1" colspan="1"/><td rowspan="1" colspan="1"/></tr><tr><td rowspan="1" colspan="1">
                  <italic>
                    <tp:taxon-name><tp:taxon-name-part taxon-name-part-type="genus" reg="Dipsas">D.</tp:taxon-name-part><tp:taxon-name-part taxon-name-part-type="species" reg="catesbyi">catesbyi</tp:taxon-name-part></tp:taxon-name>
                  </italic>
                </td><td rowspan="1" colspan="1">UTA R-55949</td><td rowspan="1" colspan="1">ENS 12341</td><td rowspan="1" colspan="1">Ecuador: Tungurahua</td><td rowspan="1" colspan="1">
                  <bold>
                    <ext-link xmlns:xlink="http://www.w3.org/1999/xlink" ext-link-type="gen" xlink:href="JX398457" xlink:type="simple">JX398457</ext-link>
                  </bold>
                </td><td rowspan="1" colspan="1">
                  <bold>
                    <ext-link xmlns:xlink="http://www.w3.org/1999/xlink" ext-link-type="gen" xlink:href="JX398609" xlink:type="simple">JX398609</ext-link>
                  </bold>
                </td><td rowspan="1" colspan="1">
                  <bold>
                    <ext-link xmlns:xlink="http://www.w3.org/1999/xlink" ext-link-type="gen" xlink:href="JX398742" xlink:type="simple">JX398742</ext-link>
                  </bold>
                </td><td rowspan="1" colspan="1">
                  <bold>
                    <ext-link xmlns:xlink="http://www.w3.org/1999/xlink" ext-link-type="gen" xlink:href="JX293845" xlink:type="simple">JX293845</ext-link>
                  </bold>
                </td></tr><tr><td rowspan="1" colspan="1">
                  <italic>
                    <tp:taxon-name><tp:taxon-name-part taxon-name-part-type="genus" reg="Dipsas">D.</tp:taxon-name-part><tp:taxon-name-part taxon-name-part-type="species" reg="catesbyi">catesbyi</tp:taxon-name-part></tp:taxon-name>
                  </italic>
                </td><td rowspan="1" colspan="1">UTA R-55974</td><td rowspan="1" colspan="1">ENS 12204</td><td rowspan="1" colspan="1">Ecuador: Tungurahua</td><td rowspan="1" colspan="1">
                  <bold>
                    <ext-link xmlns:xlink="http://www.w3.org/1999/xlink" ext-link-type="gen" xlink:href="JX398458" xlink:type="simple">JX398458</ext-link>
                  </bold>
                </td><td rowspan="1" colspan="1">
                  <bold>
                    <ext-link xmlns:xlink="http://www.w3.org/1999/xlink" ext-link-type="gen" xlink:href="JX398610" xlink:type="simple">JX398610</ext-link>
                  </bold>
                </td><td rowspan="1" colspan="1">
                  <bold>
                    <ext-link xmlns:xlink="http://www.w3.org/1999/xlink" ext-link-type="gen" xlink:href="JX398743" xlink:type="simple">JX398743</ext-link>
                  </bold>
                </td><td rowspan="1" colspan="1">
                  <bold>
                    <ext-link xmlns:xlink="http://www.w3.org/1999/xlink" ext-link-type="gen" xlink:href="JX293846" xlink:type="simple">JX293846</ext-link>
                  </bold>
                </td></tr><tr><td rowspan="1" colspan="1">
                  <italic>
                    <tp:taxon-name><tp:taxon-name-part taxon-name-part-type="genus" reg="Dipsas">D.</tp:taxon-name-part><tp:taxon-name-part taxon-name-part-type="species" reg="catesbyi">catesbyi</tp:taxon-name-part></tp:taxon-name>
                  </italic>
                </td><td rowspan="1" colspan="1">KU 214851</td><td rowspan="1" colspan="1">WED 57932</td><td rowspan="1" colspan="1">Peru: Madre de Dios</td><td rowspan="1" colspan="1">
                  <ext-link xmlns:xlink="http://www.w3.org/1999/xlink" ext-link-type="gen" xlink:href="EF078537" xlink:type="simple">EF078537</ext-link>
                </td><td rowspan="1" colspan="1">
                  <ext-link xmlns:xlink="http://www.w3.org/1999/xlink" ext-link-type="gen" xlink:href="EF078585" xlink:type="simple">EF078585</ext-link>
                </td><td rowspan="1" colspan="1"/><td rowspan="1" colspan="1"/></tr><tr><td rowspan="1" colspan="1">
                  <italic>
                    <tp:taxon-name><tp:taxon-name-part taxon-name-part-type="genus" reg="Dipsas">D.</tp:taxon-name-part><tp:taxon-name-part taxon-name-part-type="species" reg="catesbyi">catesbyi</tp:taxon-name-part></tp:taxon-name>
                  </italic>
                </td><td rowspan="1" colspan="1"/><td rowspan="1" colspan="1">WED 59073</td><td rowspan="1" colspan="1">Peru: Madre de Dios</td><td rowspan="1" colspan="1">
                  <bold>
                    <ext-link xmlns:xlink="http://www.w3.org/1999/xlink" ext-link-type="gen" xlink:href="JX398459" xlink:type="simple">JX398459</ext-link>
                  </bold>
                </td><td rowspan="1" colspan="1">
                  <bold>
                    <ext-link xmlns:xlink="http://www.w3.org/1999/xlink" ext-link-type="gen" xlink:href="JX398611" xlink:type="simple">JX398611</ext-link>
                  </bold>
                </td><td rowspan="1" colspan="1">
                  <bold>
                    <ext-link xmlns:xlink="http://www.w3.org/1999/xlink" ext-link-type="gen" xlink:href="JX398745" xlink:type="simple">JX398745</ext-link>
                  </bold>
                </td><td rowspan="1" colspan="1">
                  <bold>
                    <ext-link xmlns:xlink="http://www.w3.org/1999/xlink" ext-link-type="gen" xlink:href="JX293847" xlink:type="simple">JX293847</ext-link>
                  </bold>
                </td></tr><tr><td rowspan="1" colspan="1">
                  <italic>
                    <tp:taxon-name><tp:taxon-name-part taxon-name-part-type="genus" reg="Dipsas">D.</tp:taxon-name-part><tp:taxon-name-part taxon-name-part-type="species" reg="georgejetti">georgejetti</tp:taxon-name-part></tp:taxon-name>
                  </italic>
                </td><td rowspan="1" colspan="1">UTA R-61628</td><td rowspan="1" colspan="1">ENS 12817</td><td rowspan="1" colspan="1">Ecuador: Manabí</td><td rowspan="1" colspan="1">
                  <bold>
                    <ext-link xmlns:xlink="http://www.w3.org/1999/xlink" ext-link-type="gen" xlink:href="JX398554" xlink:type="simple">JX398554</ext-link>
                  </bold>
                </td><td rowspan="1" colspan="1">
                  <bold>
                    <ext-link xmlns:xlink="http://www.w3.org/1999/xlink" ext-link-type="gen" xlink:href="JX398694" xlink:type="simple">JX398694</ext-link>
                  </bold>
                </td><td rowspan="1" colspan="1">
                  <bold>
                    <ext-link xmlns:xlink="http://www.w3.org/1999/xlink" ext-link-type="gen" xlink:href="JX398817" xlink:type="simple">JX398817</ext-link>
                  </bold>
                </td><td rowspan="1" colspan="1">
                  <bold>
                    <ext-link xmlns:xlink="http://www.w3.org/1999/xlink" ext-link-type="gen" xlink:href="JX293897" xlink:type="simple">JX293897</ext-link>
                  </bold>
                </td></tr><tr><td rowspan="1" colspan="1">
                  <italic>
                    <tp:taxon-name><tp:taxon-name-part taxon-name-part-type="genus" reg="Dipsas">D.</tp:taxon-name-part><tp:taxon-name-part taxon-name-part-type="species" reg="gracilis">gracilis</tp:taxon-name-part></tp:taxon-name>
                  </italic>
                </td><td rowspan="1" colspan="1">ICN 12019</td><td rowspan="1" colspan="1">RAM 315</td><td rowspan="1" colspan="1">Colombia: Cesar</td><td rowspan="1" colspan="1">
                  <bold>
                    <ext-link xmlns:xlink="http://www.w3.org/1999/xlink" ext-link-type="gen" xlink:href="JX398465" xlink:type="simple">JX398465</ext-link>
                  </bold>
                </td><td rowspan="1" colspan="1">
                  <bold>
                    <ext-link xmlns:xlink="http://www.w3.org/1999/xlink" ext-link-type="gen" xlink:href="JX398615" xlink:type="simple">JX398615</ext-link>
                  </bold>
                </td><td rowspan="1" colspan="1">
                  <bold>
                    <ext-link xmlns:xlink="http://www.w3.org/1999/xlink" ext-link-type="gen" xlink:href="JX398746" xlink:type="simple">JX398746</ext-link>
                  </bold>
                </td><td rowspan="1" colspan="1">
                  <bold>
                    <ext-link xmlns:xlink="http://www.w3.org/1999/xlink" ext-link-type="gen" xlink:href="JX293852" xlink:type="simple">JX293852</ext-link>
                  </bold>
                </td></tr><tr><td rowspan="1" colspan="1">
                  <italic>
                    <tp:taxon-name><tp:taxon-name-part taxon-name-part-type="genus" reg="Dipsas">D.</tp:taxon-name-part><tp:taxon-name-part taxon-name-part-type="species" reg="gracilis">gracilis</tp:taxon-name-part></tp:taxon-name>
                  </italic>
                </td><td rowspan="1" colspan="1">UTA R-55943</td><td rowspan="1" colspan="1">ENS 12671</td><td rowspan="1" colspan="1">Ecuador: Esmeraldas</td><td rowspan="1" colspan="1">
                  <bold>
                    <ext-link xmlns:xlink="http://www.w3.org/1999/xlink" ext-link-type="gen" xlink:href="JX398466" xlink:type="simple">JX398466</ext-link>
                  </bold>
                </td><td rowspan="1" colspan="1">
                  <bold>
                    <ext-link xmlns:xlink="http://www.w3.org/1999/xlink" ext-link-type="gen" xlink:href="JX398616" xlink:type="simple">JX398616</ext-link>
                  </bold>
                </td><td rowspan="1" colspan="1">
                  <bold>
                    <ext-link xmlns:xlink="http://www.w3.org/1999/xlink" ext-link-type="gen" xlink:href="JX398747" xlink:type="simple">JX398747</ext-link>
                  </bold>
                </td><td rowspan="1" colspan="1">
                  <bold>
                    <ext-link xmlns:xlink="http://www.w3.org/1999/xlink" ext-link-type="gen" xlink:href="JX293853" xlink:type="simple">JX293853</ext-link>
                  </bold>
                </td></tr><tr><td rowspan="1" colspan="1">
                  <italic>
                    <tp:taxon-name><tp:taxon-name-part taxon-name-part-type="genus" reg="Dipsas">D.</tp:taxon-name-part><tp:taxon-name-part taxon-name-part-type="species" reg="gracilis">gracilis</tp:taxon-name-part></tp:taxon-name>
                  </italic>
                </td><td rowspan="1" colspan="1">UTA R-55944</td><td rowspan="1" colspan="1">ENS 12672</td><td rowspan="1" colspan="1">Ecuador: Esmeraldas</td><td rowspan="1" colspan="1">
                  <bold>
                    <ext-link xmlns:xlink="http://www.w3.org/1999/xlink" ext-link-type="gen" xlink:href="JX398467" xlink:type="simple">JX398467</ext-link>
                  </bold>
                </td><td rowspan="1" colspan="1">
                  <bold>
                    <ext-link xmlns:xlink="http://www.w3.org/1999/xlink" ext-link-type="gen" xlink:href="JX398617" xlink:type="simple">JX398617</ext-link>
                  </bold>
                </td><td rowspan="1" colspan="1">
                  <bold>
                    <ext-link xmlns:xlink="http://www.w3.org/1999/xlink" ext-link-type="gen" xlink:href="JX398748" xlink:type="simple">JX398748</ext-link>
                  </bold>
                </td><td rowspan="1" colspan="1"/></tr><tr><td rowspan="1" colspan="1">
                  <italic>
                    <tp:taxon-name><tp:taxon-name-part taxon-name-part-type="genus" reg="Dipsas">D.</tp:taxon-name-part><tp:taxon-name-part taxon-name-part-type="species" reg="indica">indica</tp:taxon-name-part></tp:taxon-name>
                  </italic>
                </td><td rowspan="1" colspan="1">KU 204908</td><td rowspan="1" colspan="1">WED 56989</td><td rowspan="1" colspan="1">Peru: Madre de Dios</td><td rowspan="1" colspan="1">
                  <bold>
                    <ext-link xmlns:xlink="http://www.w3.org/1999/xlink" ext-link-type="gen" xlink:href="JX398468" xlink:type="simple">JX398468</ext-link>
                  </bold>
                </td><td rowspan="1" colspan="1">
                  <bold>
                    <ext-link xmlns:xlink="http://www.w3.org/1999/xlink" ext-link-type="gen" xlink:href="JX398618" xlink:type="simple">JX398618</ext-link>
                  </bold>
                </td><td rowspan="1" colspan="1">
                  <bold>
                    <ext-link xmlns:xlink="http://www.w3.org/1999/xlink" ext-link-type="gen" xlink:href="JX398734" xlink:type="simple">JX398734</ext-link>
                  </bold>
                </td><td rowspan="1" colspan="1">
                  <bold>
                    <ext-link xmlns:xlink="http://www.w3.org/1999/xlink" ext-link-type="gen" xlink:href="JX293854" xlink:type="simple">JX293854</ext-link>
                  </bold>
                </td></tr><tr><td rowspan="1" colspan="1">
                  <italic>
                    <tp:taxon-name><tp:taxon-name-part taxon-name-part-type="genus" reg="Dipsas">D.</tp:taxon-name-part><tp:taxon-name-part taxon-name-part-type="species" reg="jamespetersi">jamespetersi</tp:taxon-name-part></tp:taxon-name>
                  </italic>
                </td><td rowspan="1" colspan="1">Bioparque Amaru RSCDSP 0390</td><td rowspan="1" colspan="1">JM 72 (J. M. Daza)</td><td rowspan="1" colspan="1">Ecuador: Azuay</td><td rowspan="1" colspan="1">
                  <bold>
                    <ext-link xmlns:xlink="http://www.w3.org/1999/xlink" ext-link-type="gen" xlink:href="JX398555" xlink:type="simple">JX398555</ext-link>
                  </bold>
                </td><td rowspan="1" colspan="1">
                  <bold>
                    <ext-link xmlns:xlink="http://www.w3.org/1999/xlink" ext-link-type="gen" xlink:href="JX398695" xlink:type="simple">JX398695</ext-link>
                  </bold>
                </td><td rowspan="1" colspan="1">
                  <bold>
                    <ext-link xmlns:xlink="http://www.w3.org/1999/xlink" ext-link-type="gen" xlink:href="JX398818" xlink:type="simple">JX398818</ext-link>
                  </bold>
                </td><td rowspan="1" colspan="1">
                  <bold>
                    <ext-link xmlns:xlink="http://www.w3.org/1999/xlink" ext-link-type="gen" xlink:href="JX293898" xlink:type="simple">JX293898</ext-link>
                  </bold>
                </td></tr><tr><td rowspan="1" colspan="1">
                  <italic>
                    <tp:taxon-name><tp:taxon-name-part taxon-name-part-type="genus" reg="Dipsas">D.</tp:taxon-name-part><tp:taxon-name-part taxon-name-part-type="species" reg="mikanii">mikanii</tp:taxon-name-part></tp:taxon-name>
                  </italic>
                </td><td rowspan="1" colspan="1"/><td rowspan="1" colspan="1">CTMZ 495</td><td rowspan="1" colspan="1">Brazil: São Paulo</td><td rowspan="1" colspan="1"/><td rowspan="1" colspan="1">
                  <bold>
                    <ext-link xmlns:xlink="http://www.w3.org/1999/xlink" ext-link-type="gen" xlink:href="JX398693" xlink:type="simple">JX398693</ext-link>
                  </bold>
                </td><td rowspan="1" colspan="1">
                  <bold>
                    <ext-link xmlns:xlink="http://www.w3.org/1999/xlink" ext-link-type="gen" xlink:href="JX398816" xlink:type="simple">JX398816</ext-link>
                  </bold>
                </td><td rowspan="1" colspan="1">
                  <bold>
                    <ext-link xmlns:xlink="http://www.w3.org/1999/xlink" ext-link-type="gen" xlink:href="JX293896" xlink:type="simple">JX293896</ext-link>
                  </bold>
                </td></tr><tr><td rowspan="1" colspan="1">
                  <italic>
                    <tp:taxon-name><tp:taxon-name-part taxon-name-part-type="genus" reg="Dipsas">D.</tp:taxon-name-part><tp:taxon-name-part taxon-name-part-type="species" reg="nicholsi">nicholsi</tp:taxon-name-part></tp:taxon-name>
                  </italic>
                </td><td rowspan="1" colspan="1"/><td rowspan="1" colspan="1">JM 812</td><td rowspan="1" colspan="1">Panama: Coclé</td><td rowspan="1" colspan="1">
                  <bold>
                    <ext-link xmlns:xlink="http://www.w3.org/1999/xlink" ext-link-type="gen" xlink:href="JX398469" xlink:type="simple">JX398469</ext-link>
                  </bold>
                </td><td rowspan="1" colspan="1">
                  <bold>
                    <ext-link xmlns:xlink="http://www.w3.org/1999/xlink" ext-link-type="gen" xlink:href="JX398619" xlink:type="simple">JX398619</ext-link>
                  </bold>
                </td><td rowspan="1" colspan="1"/><td rowspan="1" colspan="1"/></tr><tr><td rowspan="1" colspan="1">
                  <italic>
                    <tp:taxon-name><tp:taxon-name-part taxon-name-part-type="genus" reg="Dipsas">D.</tp:taxon-name-part><tp:taxon-name-part taxon-name-part-type="species" reg="pavonina">pavonina</tp:taxon-name-part></tp:taxon-name>
                  </italic>
                </td><td rowspan="1" colspan="1"/><td rowspan="1" colspan="1">LSUMZ-H 13989</td><td rowspan="1" colspan="1">Brazil: Amazonas</td><td rowspan="1" colspan="1">
                  <bold>
                    <ext-link xmlns:xlink="http://www.w3.org/1999/xlink" ext-link-type="gen" xlink:href="JX398470" xlink:type="simple">JX398470</ext-link>
                  </bold>
                </td><td rowspan="1" colspan="1">
                  <bold>
                    <ext-link xmlns:xlink="http://www.w3.org/1999/xlink" ext-link-type="gen" xlink:href="JX398620" xlink:type="simple">JX398620</ext-link>
                  </bold>
                </td><td rowspan="1" colspan="1">
                  <bold>
                    <ext-link xmlns:xlink="http://www.w3.org/1999/xlink" ext-link-type="gen" xlink:href="JX398749" xlink:type="simple">JX398749</ext-link>
                  </bold>
                </td><td rowspan="1" colspan="1">
                  <bold>
                    <ext-link xmlns:xlink="http://www.w3.org/1999/xlink" ext-link-type="gen" xlink:href="JX293855" xlink:type="simple">JX293855</ext-link>
                  </bold>
                </td></tr><tr><td rowspan="1" colspan="1">
                  <italic>
                    <tp:taxon-name><tp:taxon-name-part taxon-name-part-type="genus" reg="Dipsas">D.</tp:taxon-name-part><tp:taxon-name-part taxon-name-part-type="species" reg="palmeri">palmeri</tp:taxon-name-part></tp:taxon-name>
                  </italic>
                </td><td rowspan="1" colspan="1">DHMECN 11954</td><td rowspan="1" colspan="1">ENS 12421</td><td rowspan="1" colspan="1">Ecuador: Tungurahua</td><td rowspan="1" colspan="1">
                  <bold>
                    <ext-link xmlns:xlink="http://www.w3.org/1999/xlink" ext-link-type="gen" xlink:href="JX398471" xlink:type="simple">JX398471</ext-link>
                  </bold>
                </td><td rowspan="1" colspan="1">
                  <bold>
                    <ext-link xmlns:xlink="http://www.w3.org/1999/xlink" ext-link-type="gen" xlink:href="JX398621" xlink:type="simple">JX398621</ext-link>
                  </bold>
                </td><td rowspan="1" colspan="1"/><td rowspan="1" colspan="1"/></tr><tr><td rowspan="1" colspan="1">
                  <italic>
                    <tp:taxon-name><tp:taxon-name-part taxon-name-part-type="genus" reg="Dipsas">D.</tp:taxon-name-part><tp:taxon-name-part taxon-name-part-type="species" reg="peruana">peruana</tp:taxon-name-part></tp:taxon-name>
                  </italic>
                </td><td rowspan="1" colspan="1"/><td rowspan="1" colspan="1">LSUMZ-H 1532</td><td rowspan="1" colspan="1">Peru: Pasco</td><td rowspan="1" colspan="1">
                  <bold>
                    <ext-link xmlns:xlink="http://www.w3.org/1999/xlink" ext-link-type="gen" xlink:href="JX398472" xlink:type="simple">JX398472</ext-link>
                  </bold>
                </td><td rowspan="1" colspan="1">
                  <bold>
                    <ext-link xmlns:xlink="http://www.w3.org/1999/xlink" ext-link-type="gen" xlink:href="JX398622" xlink:type="simple">JX398622</ext-link>
                  </bold>
                </td><td rowspan="1" colspan="1">
                  <bold>
                    <ext-link xmlns:xlink="http://www.w3.org/1999/xlink" ext-link-type="gen" xlink:href="JX398750" xlink:type="simple">JX398750</ext-link>
                  </bold>
                </td><td rowspan="1" colspan="1">
                  <bold>
                    <ext-link xmlns:xlink="http://www.w3.org/1999/xlink" ext-link-type="gen" xlink:href="JX293856" xlink:type="simple">JX293856</ext-link>
                  </bold>
                </td></tr><tr><td rowspan="1" colspan="1">
                  <italic>
                    <tp:taxon-name><tp:taxon-name-part taxon-name-part-type="genus" reg="Dipsas">D.</tp:taxon-name-part><tp:taxon-name-part taxon-name-part-type="species" reg="pratti">pratti</tp:taxon-name-part></tp:taxon-name>
                  </italic>
                </td><td rowspan="1" colspan="1">MBUCV 6837</td><td rowspan="1" colspan="1">TB 149H</td><td rowspan="1" colspan="1">Venezuela: Zulia</td><td rowspan="1" colspan="1">
                  <bold>
                    <ext-link xmlns:xlink="http://www.w3.org/1999/xlink" ext-link-type="gen" xlink:href="JX398473" xlink:type="simple">JX398473</ext-link>
                  </bold>
                </td><td rowspan="1" colspan="1">
                  <bold>
                    <ext-link xmlns:xlink="http://www.w3.org/1999/xlink" ext-link-type="gen" xlink:href="JX398624" xlink:type="simple">JX398624</ext-link>
                  </bold>
                </td><td rowspan="1" colspan="1">
                  <bold>
                    <ext-link xmlns:xlink="http://www.w3.org/1999/xlink" ext-link-type="gen" xlink:href="JX398751" xlink:type="simple">JX398751</ext-link>
                  </bold>
                </td><td rowspan="1" colspan="1"/></tr><tr><td rowspan="1" colspan="1">
                  <italic>
                    <tp:taxon-name><tp:taxon-name-part taxon-name-part-type="genus" reg="Dipsas">D.</tp:taxon-name-part><tp:taxon-name-part taxon-name-part-type="species" reg="pratti">pratti</tp:taxon-name-part></tp:taxon-name>
                  </italic>
                </td><td rowspan="1" colspan="1">MHUA 14638</td><td rowspan="1" colspan="1"/><td rowspan="1" colspan="1">Colombia: Antioquia</td><td rowspan="1" colspan="1">
                  <bold>
                    <ext-link xmlns:xlink="http://www.w3.org/1999/xlink" ext-link-type="gen" xlink:href="JX398474" xlink:type="simple">JX398474</ext-link>
                  </bold>
                </td><td rowspan="1" colspan="1">
                  <bold>
                    <ext-link xmlns:xlink="http://www.w3.org/1999/xlink" ext-link-type="gen" xlink:href="JX398623" xlink:type="simple">JX398623</ext-link>
                  </bold>
                </td><td rowspan="1" colspan="1"/><td rowspan="1" colspan="1"/></tr><tr><td rowspan="1" colspan="1">
                  <italic>
                    <tp:taxon-name><tp:taxon-name-part taxon-name-part-type="genus" reg="Dipsas">D.</tp:taxon-name-part><tp:taxon-name-part taxon-name-part-type="species" reg="temporalis">temporalis</tp:taxon-name-part></tp:taxon-name>
                  </italic>
                </td><td rowspan="1" colspan="1">MHUA 14278</td><td rowspan="1" colspan="1"/><td rowspan="1" colspan="1">Colombia: Antioquia</td><td rowspan="1" colspan="1">
                  <ext-link xmlns:xlink="http://www.w3.org/1999/xlink" ext-link-type="gen" xlink:href="GQ334583" xlink:type="simple">GQ334583</ext-link>
                </td><td rowspan="1" colspan="1">
                  <ext-link xmlns:xlink="http://www.w3.org/1999/xlink" ext-link-type="gen" xlink:href="GQ334482" xlink:type="simple">GQ334482</ext-link>
                </td><td rowspan="1" colspan="1">
                  <ext-link xmlns:xlink="http://www.w3.org/1999/xlink" ext-link-type="gen" xlink:href="GQ334667" xlink:type="simple">GQ334667</ext-link>
                </td><td rowspan="1" colspan="1">
                  <ext-link xmlns:xlink="http://www.w3.org/1999/xlink" ext-link-type="gen" xlink:href="GQ334560" xlink:type="simple">GQ334560</ext-link>
                </td></tr><tr><td rowspan="1" colspan="1">
                  <italic>
                    <tp:taxon-name><tp:taxon-name-part taxon-name-part-type="genus" reg="Dipsas">D.</tp:taxon-name-part><tp:taxon-name-part taxon-name-part-type="species" reg="turgida">turgida</tp:taxon-name-part></tp:taxon-name>
                  </italic>
                </td><td rowspan="1" colspan="1">LSUMZ 36734</td><td rowspan="1" colspan="1">LSUMZ-H 6458</td><td rowspan="1" colspan="1">Bolivia: Unknown</td><td rowspan="1" colspan="1">
                  <bold>
                    <ext-link xmlns:xlink="http://www.w3.org/1999/xlink" ext-link-type="gen" xlink:href="JX398556" xlink:type="simple">JX398556</ext-link>
                  </bold>
                </td><td rowspan="1" colspan="1">
                  <bold>
                    <ext-link xmlns:xlink="http://www.w3.org/1999/xlink" ext-link-type="gen" xlink:href="JX398696" xlink:type="simple">JX398696</ext-link>
                  </bold>
                </td><td rowspan="1" colspan="1">
                  <bold>
                    <ext-link xmlns:xlink="http://www.w3.org/1999/xlink" ext-link-type="gen" xlink:href="JX398819" xlink:type="simple">JX398819</ext-link>
                  </bold>
                </td><td rowspan="1" colspan="1">
                  <bold>
                    <ext-link xmlns:xlink="http://www.w3.org/1999/xlink" ext-link-type="gen" xlink:href="JX293899" xlink:type="simple">JX293899</ext-link>
                  </bold>
                </td></tr><tr><td rowspan="1" colspan="1">
                  <italic>
                    <tp:taxon-name><tp:taxon-name-part taxon-name-part-type="genus" reg="Dipsas">D.</tp:taxon-name-part><tp:taxon-name-part taxon-name-part-type="species" reg="trinitatis">trinitatis</tp:taxon-name-part></tp:taxon-name>
                  </italic>
                </td><td rowspan="1" colspan="1">UWIZM.2011.20.25</td><td rowspan="1" colspan="1"/><td rowspan="1" colspan="1">Trinidad: Arima</td><td rowspan="1" colspan="1">
                  <bold>
                    <ext-link xmlns:xlink="http://www.w3.org/1999/xlink" ext-link-type="gen" xlink:href="JX398479" xlink:type="simple">JX398479</ext-link>
                  </bold>
                </td><td rowspan="1" colspan="1">
                  <bold>
                    <ext-link xmlns:xlink="http://www.w3.org/1999/xlink" ext-link-type="gen" xlink:href="JX398629" xlink:type="simple">JX398629</ext-link>
                  </bold>
                </td><td rowspan="1" colspan="1"/><td rowspan="1" colspan="1"/></tr><tr><td rowspan="1" colspan="1">
                  <italic>
                    <tp:taxon-name><tp:taxon-name-part taxon-name-part-type="genus" reg="Dipsas">D.</tp:taxon-name-part><tp:taxon-name-part taxon-name-part-type="species" reg="variegata">variegata</tp:taxon-name-part></tp:taxon-name>
                  </italic>
                </td><td rowspan="1" colspan="1"/><td rowspan="1" colspan="1">D99; Vidal et al. (2000)</td><td rowspan="1" colspan="1">French Guiana: Cayenne</td><td rowspan="1" colspan="1">
                  <bold>
                    <ext-link xmlns:xlink="http://www.w3.org/1999/xlink" ext-link-type="gen" xlink:href="JX398480" xlink:type="simple">JX398480</ext-link>
                  </bold>
                </td><td rowspan="1" colspan="1">
                  <bold>
                    <ext-link xmlns:xlink="http://www.w3.org/1999/xlink" ext-link-type="gen" xlink:href="JX398630" xlink:type="simple">JX398630</ext-link>
                  </bold>
                </td><td rowspan="1" colspan="1">
                  <bold>
                    <ext-link xmlns:xlink="http://www.w3.org/1999/xlink" ext-link-type="gen" xlink:href="JX398737" xlink:type="simple">JX398737</ext-link>
                  </bold>
                </td><td rowspan="1" colspan="1">
                  <bold>
                    <ext-link xmlns:xlink="http://www.w3.org/1999/xlink" ext-link-type="gen" xlink:href="JX293857" xlink:type="simple">JX293857</ext-link>
                  </bold>
                </td></tr><tr><td rowspan="1" colspan="1">
                  <italic>
                    <tp:taxon-name><tp:taxon-name-part taxon-name-part-type="genus" reg="Dipsas">D.</tp:taxon-name-part><tp:taxon-name-part taxon-name-part-type="species" reg="variegata">variegata</tp:taxon-name-part></tp:taxon-name>
                  </italic>
                </td><td rowspan="1" colspan="1">MHNLS 18013</td><td rowspan="1" colspan="1">ENS 11187</td><td rowspan="1" colspan="1">Venezuela: Bolivar</td><td rowspan="1" colspan="1">
                  <bold>
                    <ext-link xmlns:xlink="http://www.w3.org/1999/xlink" ext-link-type="gen" xlink:href="JX398481" xlink:type="simple">JX398481</ext-link>
                  </bold>
                </td><td rowspan="1" colspan="1">
                  <bold>
                    <ext-link xmlns:xlink="http://www.w3.org/1999/xlink" ext-link-type="gen" xlink:href="JX398631" xlink:type="simple">JX398631</ext-link>
                  </bold>
                </td><td rowspan="1" colspan="1"/><td rowspan="1" colspan="1"/></tr><tr><td rowspan="1" colspan="1">
                  <italic>
                    <tp:taxon-name><tp:taxon-name-part taxon-name-part-type="genus" reg="Dipsas">D.</tp:taxon-name-part><tp:taxon-name-part taxon-name-part-type="species" reg="variegata">variegata</tp:taxon-name-part></tp:taxon-name>
                  </italic>
                </td><td rowspan="1" colspan="1">UTA R-15772</td><td rowspan="1" colspan="1">WWL 3152</td><td rowspan="1" colspan="1">Suriname: Marowijne</td><td rowspan="1" colspan="1">
                  <bold>
                    <ext-link xmlns:xlink="http://www.w3.org/1999/xlink" ext-link-type="gen" xlink:href="JX398482" xlink:type="simple">JX398482</ext-link>
                  </bold>
                </td><td rowspan="1" colspan="1">
                  <bold>
                    <ext-link xmlns:xlink="http://www.w3.org/1999/xlink" ext-link-type="gen" xlink:href="JX398601" xlink:type="simple">JX398601</ext-link>
                  </bold>
                </td><td rowspan="1" colspan="1">
                  <bold>
                    <ext-link xmlns:xlink="http://www.w3.org/1999/xlink" ext-link-type="gen" xlink:href="JX398736" xlink:type="simple">JX398736</ext-link>
                  </bold>
                </td><td rowspan="1" colspan="1">
                  <bold>
                    <ext-link xmlns:xlink="http://www.w3.org/1999/xlink" ext-link-type="gen" xlink:href="JX293858" xlink:type="simple">JX293858</ext-link>
                  </bold>
                </td></tr><tr><td rowspan="1" colspan="1">
                  <italic>
                    <tp:taxon-name><tp:taxon-name-part taxon-name-part-type="genus" reg="Dipsas">D.</tp:taxon-name-part><tp:taxon-name-part taxon-name-part-type="species" reg="vermiculata">vermiculata</tp:taxon-name-part></tp:taxon-name>
                  </italic>
                </td><td rowspan="1" colspan="1">UTA R-55939</td><td rowspan="1" colspan="1">ENS 12353</td><td rowspan="1" colspan="1">Ecuador: Morona-Santiago</td><td rowspan="1" colspan="1">
                  <bold>
                    <ext-link xmlns:xlink="http://www.w3.org/1999/xlink" ext-link-type="gen" xlink:href="JX398483" xlink:type="simple">JX398483</ext-link>
                  </bold>
                </td><td rowspan="1" colspan="1">
                  <bold>
                    <ext-link xmlns:xlink="http://www.w3.org/1999/xlink" ext-link-type="gen" xlink:href="JX398632" xlink:type="simple">JX398632</ext-link>
                  </bold>
                </td><td rowspan="1" colspan="1">
                  <bold>
                    <ext-link xmlns:xlink="http://www.w3.org/1999/xlink" ext-link-type="gen" xlink:href="JX398754" xlink:type="simple">JX398754</ext-link>
                  </bold>
                </td><td rowspan="1" colspan="1">
                  <bold>
                    <ext-link xmlns:xlink="http://www.w3.org/1999/xlink" ext-link-type="gen" xlink:href="JX293859" xlink:type="simple">JX293859</ext-link>
                  </bold>
                </td></tr></tbody></table></table-wrap><fig id="F1" position="float" orientation="portrait"><object-id xmlns:xlink="http://www.w3.org/1999/xlink" content-type="doi" xlink:type="simple">10.3897/zookeys.1145.96616.figure1</object-id><object-id xmlns:xlink="http://www.w3.org/1999/xlink" content-type="arpha" xlink:type="simple">B45FABCD-65EC-565F-8435-A6DB2392362E</object-id><label>Figure 1.</label><caption><p>Phylogeny of 20 species of <italic><tp:taxon-name><tp:taxon-name-part taxon-name-part-type="genus" reg="Dipsas">Dipsas</tp:taxon-name-part></tp:taxon-name></italic> using the best <abbrev xmlns:xlink="http://www.w3.org/1999/xlink" xlink:title="Maximum Likelihood" id="ABBRID0E3SAE" xlink:type="simple">ML</abbrev> tree. Black circles denote strong nodal support (≥ 0.95 PP and ≥ 0.70 <abbrev xmlns:xlink="http://www.w3.org/1999/xlink" xlink:title="Maximum Likelihood" id="ABBRID0EATAE" xlink:type="simple">ML</abbrev> bootstrap). See <xref ref-type="bibr" rid="B85">Sheehy (2012)</xref> for further details on the outgroup taxa.</p></caption><graphic xmlns:xlink="http://www.w3.org/1999/xlink" xlink:href="zookeys-1145-131_article-96616__-g001.jpg" position="float" orientation="portrait" xlink:type="simple" id="oo_805201.jpg"><uri content-type="original_file" xlink:type="simple">https://binary.pensoft.net/fig/805201</uri></graphic></fig><app id="app1"><title>﻿Appendix 1</title><p>
          <bold>Specimens examined</bold>
        </p><p>The numbers with an asterisk (*) correspond to holotypes.</p><p><italic><tp:taxon-name><tp:taxon-name-part taxon-name-part-type="genus" reg="Dipsas">Dipsas</tp:taxon-name-part><tp:taxon-name-part taxon-name-part-type="species" reg="aparatiritos">aparatiritos</tp:taxon-name-part></tp:taxon-name></italic> sp. nov. <bold>Panama</bold>, Coclé, Donoso: <named-content xmlns:xlink="http://www.w3.org/1999/xlink" content-type="dwc:institutional_code" xlink:title="Senckenberg Forschungsinstitut Frankfurt" xlink:href="http://grbio.org/institution/forschungsinstitut-und-natur-museum-senckenberg" xlink:type="simple">SMF</named-content> 97346; El Copé, ca. 5.5 km N of Parque Nacional General de División Omar Torrijos Herrera: <named-content xmlns:xlink="http://www.w3.org/1999/xlink" content-type="dwc:institutional_code" xlink:title="Smithsonian National Museum" xlink:href="http://grbio.org/institution/smithsonian-institution-national-museum-natural-history-0" xlink:type="simple">USNM</named-content> 579807–579829; Panamá Oeste, Cerro Campana: <abbrev xmlns:xlink="http://www.w3.org/1999/xlink" xlink:title="Museo Herpetológico de Chiriquí" id="ABBRID0EFFEK" xlink:type="simple">MHCH</abbrev> 3123; Veraguas, Cerro Mariposa: <abbrev xmlns:xlink="http://www.w3.org/1999/xlink" xlink:title="Museo Herpetológico de Chiriquí" id="ABBRID0EJFEK" xlink:type="simple">MHCH</abbrev> 2311, <named-content xmlns:xlink="http://www.w3.org/1999/xlink" content-type="dwc:institutional_code" xlink:title="Senckenberg Forschungsinstitut Frankfurt" xlink:href="http://grbio.org/institution/forschungsinstitut-und-natur-museum-senckenberg" xlink:type="simple">SMF</named-content> 89551–53, <named-content xmlns:xlink="http://www.w3.org/1999/xlink" content-type="dwc:institutional_code" xlink:title="Senckenberg Forschungsinstitut Frankfurt" xlink:href="http://grbio.org/institution/forschungsinstitut-und-natur-museum-senckenberg" xlink:type="simple">SMF</named-content> 89953–54; Cerro Negro: <named-content xmlns:xlink="http://www.w3.org/1999/xlink" content-type="dwc:institutional_code" xlink:title="Senckenberg Forschungsinstitut Frankfurt" xlink:href="http://grbio.org/institution/forschungsinstitut-und-natur-museum-senckenberg" xlink:type="simple">SMF</named-content> 89769, <named-content xmlns:xlink="http://www.w3.org/1999/xlink" content-type="dwc:institutional_code" xlink:title="Senckenberg Forschungsinstitut Frankfurt" xlink:href="http://grbio.org/institution/forschungsinstitut-und-natur-museum-senckenberg" xlink:type="simple">SMF</named-content> 90036.</p><p><italic><tp:taxon-name><tp:taxon-name-part taxon-name-part-type="genus" reg="Dipsas">Dipsas</tp:taxon-name-part><tp:taxon-name-part taxon-name-part-type="species" reg="articulata">articulata</tp:taxon-name-part></tp:taxon-name></italic>. <bold>Nicaragua</bold>, Río San Juan, Elev. 13m, Río Indio Lodge: MVZ 269222–269223; <bold>Panama</bold>, Bocas del Toro: AMNH 124125, Cocuyas de Veragua: ANSP 10113*; Isla Bastimentos, Old Point: <named-content xmlns:xlink="http://www.w3.org/1999/xlink" content-type="dwc:institutional_code" xlink:title="Smithsonian National Museum" xlink:href="http://grbio.org/institution/smithsonian-institution-national-museum-natural-history-0" xlink:type="simple">USNM</named-content> 297917; Laguna de Tierra Oscura, 3.7 km S of Tiger Key: <named-content xmlns:xlink="http://www.w3.org/1999/xlink" content-type="dwc:institutional_code" xlink:title="Smithsonian National Museum" xlink:href="http://grbio.org/institution/smithsonian-institution-national-museum-natural-history-0" xlink:type="simple">USNM</named-content> 348490–348491; <bold>Costa Rica</bold>, Limón, La Castilla, Lower Reventazon: ANSP 22380; Pandora: UMMZ 125236.</p><p><italic><tp:taxon-name><tp:taxon-name-part taxon-name-part-type="genus" reg="Dipsas">Dipsas</tp:taxon-name-part><tp:taxon-name-part taxon-name-part-type="species" reg="bicolor">bicolor</tp:taxon-name-part></tp:taxon-name></italic>. <bold>Honduras</bold>, Gracias a Dios, Bachi Kiamp: <named-content xmlns:xlink="http://www.w3.org/1999/xlink" content-type="dwc:institutional_code" xlink:title="Smithsonian National Museum" xlink:href="http://grbio.org/institution/smithsonian-institution-national-museum-natural-history-0" xlink:type="simple">USNM</named-content> 578015; Cabeceras de Río Rus Rus: <named-content xmlns:xlink="http://www.w3.org/1999/xlink" content-type="dwc:institutional_code" xlink:title="Smithsonian National Museum" xlink:href="http://grbio.org/institution/smithsonian-institution-national-museum-natural-history-0" xlink:type="simple">USNM</named-content> 559619; Urus Tingni Kiamp: <named-content xmlns:xlink="http://www.w3.org/1999/xlink" content-type="dwc:institutional_code" xlink:title="Smithsonian National Museum" xlink:href="http://grbio.org/institution/smithsonian-institution-national-museum-natural-history-0" xlink:type="simple">USNM</named-content> 561921; Warunta Tingni Kiamp: <named-content xmlns:xlink="http://www.w3.org/1999/xlink" content-type="dwc:institutional_code" xlink:title="Smithsonian National Museum" xlink:href="http://grbio.org/institution/smithsonian-institution-national-museum-natural-history-0" xlink:type="simple">USNM</named-content> 561922; Olancho, Nueva Esperanza: <named-content xmlns:xlink="http://www.w3.org/1999/xlink" content-type="dwc:institutional_code" xlink:title="Smithsonian National Museum" xlink:href="http://grbio.org/institution/smithsonian-institution-national-museum-natural-history-0" xlink:type="simple">USNM</named-content> 559618.</p><p><italic><tp:taxon-name><tp:taxon-name-part taxon-name-part-type="genus" reg="Dipsas">Dipsas</tp:taxon-name-part><tp:taxon-name-part taxon-name-part-type="species" reg="brevifacies">brevifacies</tp:taxon-name-part></tp:taxon-name></italic>. <bold>Mexico</bold>, Yucatán: FMNH 20634, 36397, 36401, 36406, <named-content xmlns:xlink="http://www.w3.org/1999/xlink" content-type="dwc:institutional_code" xlink:title="Smithsonian National Museum" xlink:href="http://grbio.org/institution/smithsonian-institution-national-museum-natural-history-0" xlink:type="simple">USNM</named-content> 6562; Citilpeck: ANSP 10129.</p><p><italic><tp:taxon-name><tp:taxon-name-part taxon-name-part-type="genus" reg="Dipsas">Dipsas</tp:taxon-name-part><tp:taxon-name-part taxon-name-part-type="species" reg="gaigeae">gaigeae</tp:taxon-name-part></tp:taxon-name></italic>. <bold>Mexico</bold>, Colima: AMNH 82017; Colima: <named-content xmlns:xlink="http://www.w3.org/1999/xlink" content-type="dwc:institutional_code" xlink:title="Smithsonian National Museum" xlink:href="http://grbio.org/institution/smithsonian-institution-national-museum-natural-history-0" xlink:type="simple">USNM</named-content> 160938; Hacienda Paso del Rio/Periquillo: UMMZ 80221*; Jalisco, Barra de Navidad: <named-content xmlns:xlink="http://www.w3.org/1999/xlink" content-type="dwc:institutional_code" xlink:title="Smithsonian National Museum" xlink:href="http://grbio.org/institution/smithsonian-institution-national-museum-natural-history-0" xlink:type="simple">USNM</named-content> 196499.</p><p><italic><tp:taxon-name><tp:taxon-name-part taxon-name-part-type="genus" reg="Dipsas">Dipsas</tp:taxon-name-part><tp:taxon-name-part taxon-name-part-type="species" reg="nicholsi">nicholsi</tp:taxon-name-part></tp:taxon-name></italic>. <bold>Panama</bold>, Canal Zone, Madden Forest Preserve: KU 110310–314; Coclé, Parque Nacional General de División Omar Torrijos Herrera: <named-content xmlns:xlink="http://www.w3.org/1999/xlink" content-type="dwc:institutional_code" xlink:title="Smithsonian National Museum" xlink:href="http://grbio.org/institution/smithsonian-institution-national-museum-natural-history-0" xlink:type="simple">USNM</named-content> 579806; Panamá: FMNH 217310, Chagres Village: ANSP 21907.</p><p><italic><tp:taxon-name><tp:taxon-name-part taxon-name-part-type="genus" reg="Dipsas">Dipsas</tp:taxon-name-part><tp:taxon-name-part taxon-name-part-type="species" reg="temporalis">temporalis</tp:taxon-name-part></tp:taxon-name></italic>. <bold>Colombia</bold>, Antioquia, unknown: UV-C 5388; Choco, Agua Clara, Río Tamana: <named-content xmlns:xlink="http://www.w3.org/1999/xlink" content-type="dwc:institutional_code" xlink:title="Smithsonian National Museum" xlink:href="http://grbio.org/institution/smithsonian-institution-national-museum-natural-history-0" xlink:type="simple">USNM</named-content> 267244; Chocó, Condoto: NHMUK; N slope Alto de Buey: LACM 72747; Valle de Cauca, Tamboral: CPZ-UV 04568; Valle del Cauca, Quebrada la Batea: CZI-R 080; <bold>Panama</bold>, Comarca Emberá-Wounaan, Serranía de Jingurudo: <abbrev xmlns:xlink="http://www.w3.org/1999/xlink" xlink:title="Museo Herpetológico de Chiriquí" id="ABBRID0ENKEK" xlink:type="simple">MHCH</abbrev> 2878; Darién, S slope Cerro Cituro, Serrania de Pirre: KU 110301, 110303–304, 110307–309; Ridge between Río Jaqué and Río Imamadó: KU 110295; Panamá, S slope Cerro La Campana: KU 110293; Rancho Frío Field Station: <abbrev xmlns:xlink="http://www.w3.org/1999/xlink" xlink:title="Museo Herpetológico de Chiriquí" id="ABBRID0ERKEK" xlink:type="simple">MHCH</abbrev> 2881. <bold>Ecuador</bold>, Esmeraldas, Durango: <named-content xmlns:xlink="http://www.w3.org/1999/xlink" content-type="dwc:institutional_code" xlink:title="Museo de Zoología de la Universidad San Francisco de Quito" xlink:href="http://grbio.org/institution/universidad-san-francisco-de-quito" xlink:type="simple">ZSFQ</named-content> 5062 and <named-content xmlns:xlink="http://www.w3.org/1999/xlink" content-type="dwc:institutional_code" xlink:title="Museo de Zoología de la Universidad San Francisco de Quito" xlink:href="http://grbio.org/institution/universidad-san-francisco-de-quito" xlink:type="simple">ZSFQ</named-content> 5063; Junto al Río Chuchubí: QCAZ 5050; 16 km W of Lita: MHNG 2521.083; Tundaloma Lodge: MZUTI 3331.</p><p><italic><tp:taxon-name><tp:taxon-name-part taxon-name-part-type="genus" reg="Dipsas">Dipsas</tp:taxon-name-part><tp:taxon-name-part taxon-name-part-type="species" reg="tenuissima">tenuissima</tp:taxon-name-part></tp:taxon-name></italic>. <bold>Costa Rica</bold>, San José, 15 mi NW San Isidro del General: KU 31961*; <bold>Panama</bold>, Chiriquí, Pto. Armuelles: ANSP 24255; Panama Isthmus, MZUSP 2049.</p><p><italic><tp:taxon-name><tp:taxon-name-part taxon-name-part-type="genus" reg="Dipsas">Dipsas</tp:taxon-name-part><tp:taxon-name-part taxon-name-part-type="species" reg="viguieri">viguieri</tp:taxon-name-part></tp:taxon-name></italic>. <bold>Colombia</bold>, Chocó: FMNH 74376; <bold>Panama</bold>, Darién: AMNH 36200; Rio Tuira at Rio Mono: KU 110316; Canal Zone, Madden Forest Preserve: UF 44291, KU 110317; Madden Forest Road, 2.0 mi S. Trans Isthmus Highway: UF 44290; Pipeline Road: UMMZ 155717.</p></app></tp:treatment-sec><ref-list><ref id="B85"><mixed-citation xmlns:xlink="http://www.w3.org/1999/xlink" xlink:type="simple"><person-group><name name-style="western"><surname>Sheehy</surname><given-names>CM III</given-names></name></person-group> (<year>2012</year>) <source>Phylogenetic relationships and feeding behavior of Neotropical snail-eating snakes (<tp:taxon-name><tp:taxon-name-part taxon-name-part-type="subfamily">Dipsadinae</tp:taxon-name-part></tp:taxon-name>, <tp:taxon-name><tp:taxon-name-part taxon-name-part-type="tribe">Dipsadini</tp:taxon-name-part></tp:taxon-name>).</source><publisher-name>PhD Thesis</publisher-name>, <publisher-loc>UT Arlington, Texas, USA</publisher-loc>, <size units="page">135 pp</size>.</mixed-citation></ref><ref id="B34"><mixed-citation xmlns:xlink="http://www.w3.org/1999/xlink" xlink:type="simple"><person-group><name name-style="western"><surname>Harvey</surname><given-names>MB</given-names></name></person-group> (<year>2008</year>) <article-title>New and poorly known <italic><tp:taxon-name><tp:taxon-name-part taxon-name-part-type="genus">Dipsas</tp:taxon-name-part></tp:taxon-name></italic> (<tp:taxon-name><tp:taxon-name-part taxon-name-part-type="suborder">Serpentes</tp:taxon-name-part></tp:taxon-name>: <tp:taxon-name><tp:taxon-name-part taxon-name-part-type="family">Colubridae</tp:taxon-name-part></tp:taxon-name>) from northern South America.</article-title><source>Herpetologica</source><volume>64</volume>(<issue>4</issue>): <fpage>422</fpage>–<lpage>451</lpage>. <ext-link xlink:type="simple" ext-link-type="doi" xlink:href="10.1655/07-068R1.1">https://doi.org/10.1655/07-068R1.1</ext-link></mixed-citation></ref><ref id="B51"><mixed-citation xmlns:xlink="http://www.w3.org/1999/xlink" xlink:type="simple"><person-group><name name-style="western"><surname>Lotzkat</surname><given-names>S</given-names></name></person-group> (<year>2015</year>) <source>Diversity, taxonomy, and biogeography of the reptiles inhabiting the highlands of the Cordillera Central (Serranía de Talamanca and Serranía de Tabasará) in western Panama.</source><publisher-name>Doctoral dissertation</publisher-name>, <publisher-loc>Frankfurt am Main, Johann Wolfgang Goethe-Univ., Dissertation</publisher-loc>, <size units="page">931 pp</size>.</mixed-citation></ref><ref id="B54"><mixed-citation xmlns:xlink="http://www.w3.org/1999/xlink" xlink:type="simple"><person-group><name name-style="western"><surname>McCaffery</surname><given-names>RM</given-names></name><name name-style="western"><surname>Lips</surname><given-names>KR</given-names></name></person-group> (<year>2013</year>) <article-title>Survival and abundance in males of the glass frog <tp:taxon-name><tp:taxon-name-part taxon-name-part-type="genus">Espadarana</tp:taxon-name-part> (<tp:taxon-name-part taxon-name-part-type="subgenus">Centrolene</tp:taxon-name-part>) <tp:taxon-name-part taxon-name-part-type="species">prosoblepon</tp:taxon-name-part></tp:taxon-name> in Central Panama.</article-title><source>Journal of Herpetology</source><volume>47</volume>(<issue>1</issue>): <fpage>162</fpage>–<lpage>168</lpage>. <ext-link xlink:type="simple" ext-link-type="doi" xlink:href="10.1670/11-327">https://doi.org/10.1670/11-327</ext-link></mixed-citation></ref><ref id="B50"><mixed-citation xmlns:xlink="http://www.w3.org/1999/xlink" xlink:type="simple"><person-group><name name-style="western"><surname>Lips</surname><given-names>KR</given-names></name><name name-style="western"><surname>Brem</surname><given-names>F</given-names></name><name name-style="western"><surname>Brenes</surname><given-names>R</given-names></name><name name-style="western"><surname>Reeve</surname><given-names>JD</given-names></name><name name-style="western"><surname>Alford</surname><given-names>RA</given-names></name><name name-style="western"><surname>Voyles</surname><given-names>J</given-names></name><name name-style="western"><surname>Carey</surname><given-names>C</given-names></name><name name-style="western"><surname>Livo</surname><given-names>L</given-names></name><name name-style="western"><surname>Pessier</surname><given-names>AP</given-names></name><name name-style="western"><surname>Collins</surname><given-names>JP</given-names></name></person-group> (<year>2006</year>) <article-title>Emerging infectious disease and the loss of biodiversity in a Neotropical amphibian community.</article-title><source>Proceedings of the National Academy of Sciences</source><volume>103</volume>(<issue>9</issue>): <fpage>3165</fpage>–<lpage>3170</lpage>. <ext-link xlink:type="simple" ext-link-type="doi" xlink:href="10.1073/pnas.0506889103">https://doi.org/10.1073/pnas.0506889103</ext-link></mixed-citation></ref><ref id="B62"><mixed-citation xmlns:xlink="http://www.w3.org/1999/xlink" xlink:type="simple"><person-group><name name-style="western"><surname>Myers</surname><given-names>CW</given-names></name><name name-style="western"><surname>Ibáñez</surname><given-names>RD</given-names></name><name name-style="western"><surname>Cadle</surname><given-names>JE</given-names></name></person-group> (<year>2007</year>) On the uniquely fragmented distribution of a rare Panamanian snake, <italic><tp:taxon-name><tp:taxon-name-part taxon-name-part-type="genus">Dipsas</tp:taxon-name-part><tp:taxon-name-part taxon-name-part-type="species">nicholsi</tp:taxon-name-part></tp:taxon-name></italic> (<tp:taxon-name><tp:taxon-name-part taxon-name-part-type="family">Colubridae</tp:taxon-name-part></tp:taxon-name>: <tp:taxon-name><tp:taxon-name-part taxon-name-part-type="subfamily">Dipsadinae</tp:taxon-name-part></tp:taxon-name>). American Museum Novitates 2007(3554): 1–18. <ext-link xlink:type="simple" ext-link-type="doi" xlink:href="10.1206/0003-0082(2007)3554[1:OTUFDO]2.0.CO;2">https://doi.org/10.1206/0003-0082(2007)3554[1:OTUFDO]2.0.CO;2</ext-link></mixed-citation></ref><ref id="B42"><mixed-citation xmlns:xlink="http://www.w3.org/1999/xlink" xlink:type="simple">IUCN (<year>2012</year>) IUCN Red List Categories and Criteria: Version 3.1. 2<sup>nd</sup> edn. IUCN, Gland, Switzerland/Cambridge, UK, [iv +] 32 pp.</mixed-citation></ref><ref id="B17"><mixed-citation xmlns:xlink="http://www.w3.org/1999/xlink" xlink:type="simple">CATHALAC (<year>2011</year>) <source>Mapa Centroamericano de cobertura y uso de la tierra, cambios de cobertura y uso de la tierra 1980-1990-2000-2010.</source><publisher-name>Programa Regional para la Reducción de la Vulnerabilidad y Degradación Ambiental</publisher-name>, <publisher-loc>Ciudad de Panamá</publisher-loc>, <size units="page">166 pp</size>.</mixed-citation></ref><ref id="B101"><mixed-citation xmlns:xlink="http://www.w3.org/1999/xlink" xlink:type="simple"><person-group><name name-style="western"><surname>Zipkin</surname><given-names>EF</given-names></name><name name-style="western"><surname>DiRenzo</surname><given-names>GD</given-names></name><name name-style="western"><surname>Ray</surname><given-names>JM</given-names></name><name name-style="western"><surname>Rossman</surname><given-names>S</given-names></name><name name-style="western"><surname>Lips</surname><given-names>KR</given-names></name></person-group> (<year>2020</year>) <article-title>Tropical snake diversity collapses after widespread amphibian loss.</article-title><source>Science</source><volume>367</volume>(<issue>6479</issue>): <fpage>814</fpage>–<lpage>816</lpage>. <ext-link xlink:type="simple" ext-link-type="doi" xlink:href="10.1126/science.aay5733">https://doi.org/10.1126/science.aay5733</ext-link></mixed-citation></ref><ref id="B94"><mixed-citation xmlns:xlink="http://www.w3.org/1999/xlink" xlink:type="simple"><person-group><name name-style="western"><surname>Vecchiet</surname><given-names>JA</given-names></name><name name-style="western"><surname>Ray</surname><given-names>JM</given-names></name><name name-style="western"><surname>Knight</surname><given-names>JL</given-names></name><name name-style="western"><surname>Wedow</surname><given-names>J</given-names></name></person-group> (<year>2014</year>) <italic><tp:taxon-name><tp:taxon-name-part taxon-name-part-type="genus">Dipsas</tp:taxon-name-part><tp:taxon-name-part taxon-name-part-type="species">articulata</tp:taxon-name-part></tp:taxon-name></italic> (Red-striped Thirst Snake) Geographic Distribution. Herpetological Review 45: 94.</mixed-citation></ref><ref id="B69"><mixed-citation xmlns:xlink="http://www.w3.org/1999/xlink" xlink:type="simple"><person-group><name name-style="western"><surname>Peters</surname><given-names>JA</given-names></name></person-group> (<year>1960</year>) <article-title>The snakes of the subfamily <tp:taxon-name><tp:taxon-name-part taxon-name-part-type="subfamily">Dipsadinae</tp:taxon-name-part></tp:taxon-name>.</article-title><source>Miscellaneous Publications Museum of Zoology University of Michigan</source><volume>114</volume>: <fpage>1</fpage>–<lpage>224</lpage>.</mixed-citation></ref><ref id="B78"><mixed-citation xmlns:xlink="http://www.w3.org/1999/xlink" xlink:type="simple"><person-group><name name-style="western"><surname>Ray</surname><given-names>JM</given-names></name><name name-style="western"><surname>Wilson</surname><given-names>B</given-names></name><name name-style="western"><surname>Griffith Rodriquez</surname><given-names>EJ</given-names></name><name name-style="western"><surname>Ross</surname><given-names>HL</given-names></name></person-group> (<year>2011</year>) <article-title><italic><tp:taxon-name><tp:taxon-name-part taxon-name-part-type="genus">Sibon</tp:taxon-name-part><tp:taxon-name-part taxon-name-part-type="species">argus</tp:taxon-name-part></tp:taxon-name></italic> (Blotched Snail Sucker) Diet.</article-title><source>Herpetological Review</source><volume>42</volume>(<issue>1</issue>): <fpage>102</fpage>–<lpage>103</lpage>.</mixed-citation></ref></ref-list></tp:taxon-treatment>
